# Supplementary material for: β-Sitosterol Reduces the Content of Triglyceride and Cholesterol in a High-Fat Diet-Induced Non-Alcoholic Fatty Liver Disease Zebrafish (Danio rerio) Model
Source: Animals (Basel). 2024 Apr 25;14(9):1289. doi: 10.3390/ani14091289 (PMC11083524; doi:10.3390/ani14091289)
Supplement: Supplementary file 1 [file animals-14-01289-s001.zip › Table S1.xlsx]

## Sheet: metabolites_full_table
#ID	name	β-sitosterol-3	β-sitosterol-2	β-sitosterol-1	HFD3	HFD2	HFD1	BC1	BC3	BC2	BC_vs_HFD_log2FC	BC_vs_HFD_Pvalue	BC_vs_HFD_VIP	BC_vs_HFD_(FC_1_Pvalue_0.05_VIP_1)_regulated	BC_vs_B_log2FC	BC_vs_B_Pvalue	BC_vs_B_VIP	BC_vs_B_(FC_1_Pvalue_0.05_VIP_1)_regulated	HCF_vs_B_log2FC	HFD_vs_B_Pvalue	HFD_vs_B_VIP	HFD_vs_B_(FC_1_Pvalue_0.05_VIP_1)_regulated	Mass Error (ppm)	Formula	m/z	Retention time (min)	KEGG_annotation	KEGG_pathway_annotation	LM_ID(lipidmaps)	CATEGORY(lipidmaps)	MAIN_CLASS(lipidmaps)	SUB_CLASS	HMDB_ID	CAS	kingdom(HMDB)	super_class(HMDB)	HMDB_taxonomy	sub_class(HMDB)	species
neg_1003	1,3E,6Z,9Z-Nonadecatetraene	499.148	586.739	593.39	547.97	605.151	575.96	701.543	607.63	638.81	-0.171976	0.100874	0.828561	unchanged	-0.214141	0.0951243	0.860304	unchanged	-0.0421654	0.66299	0.268974	unchanged	-18.4744	C19H34	297.231	1.2046	--	--	LMFA11000063	Fatty Acyls [FA]	Hydrocarbons [FA11]	-	--	--	--	--	--	--	--
neg_1005	9-HpOME	107.121	120.513	111.331	52.9378	53.4584	28.9823	87.2807	84.0749	61.2237	-0.780723	0.0480877	0.900566	unchanged	0.543414	0.0322898	1.03886	up	1.32414	0.00536994	1.11105	up	33.3356	C18H34O4	313.249	1.19742	--	--	LMFA02000117	Fatty Acyls [FA]	Octadecanoids [FA02]	Other Octadecanoids [FA0200]	--	--	--	--	--	--	--
neg_1007	3-(pentadecyl)-catechol	159.287	202.917	207.655	268.936	290.229	291.96	88.6353	106.74	94.3284	1.55479	6.81334e-05	1.09955	up	0.976027	0.0174681	1.1024	up	-0.578765	0.0132524	1.08029	down	4.96341	C21H36O2	365.246	1.19742	--	--	LMPK15020001	Polyketides [PK]	Phenolic lipids [PK15]	Alkyl catechols and derivatives [PK1502]	--	--	--	--	--	--	--
neg_1009	19:1(16Z)	23.1133	24.7199	26.1304	163.926	175.522	185.639	59.1809	43.0385	48.2634	1.80296	0.000147115	1.09611	up	-1.02471	0.0296343	1.09147	down	-2.82767	0.00145798	1.14545	down	6.63287	C19H36O2	331.243	1.2046	--	--	LMFA01030912	Fatty Acyls [FA]	Fatty Acids and Conjugates [FA01]	Unsaturated fatty acids [FA0103]	--	--	--	--	--	--	--
neg_1010	Dehydrophytosphingosine	4.468	3.79733	2.61734	10.928	7.88897	9.5258	3.28251	2.99444	3.80375	1.49138	0.0150833	1.05858	up	0.110437	0.684185	0.258033	unchanged	-1.38095	0.00828958	1.08363	down	10.8883	C18H37NO3	336.255	1.19742	--	--	--	--	--	--	HMDB0038057	3687-54-5	Organic compounds	Organic nitrogen compounds	Organonitrogen compounds	Amines	Animals
neg_1011	18-Fluoro-9,10-Epoxyoctadecanoic acid	13.5613	15.6912	18.0682	29.8452	26.93	35.6731	28.3563	20.2214	26.9288	0.292046	0.19095	0.682956	unchanged	-0.674131	0.0447764	1.00012	down	-0.966176	0.0140962	1.07364	down	13.4139	C18H33FO3	337.22	1.2046	--	--	LMFA01070022	Fatty Acyls [FA]	Fatty Acids and Conjugates [FA01]	Epoxy fatty acids [FA0107]	--	--	--	--	--	--	--
neg_1012	ascr#24	559.173	633.199	686.16	124.898	151.774	132.852	175.383	156.134	144.545	-0.2172	0.139718	0.749234	unchanged	1.98039	0.00421108	1.15277	up	2.19759	0.00412001	1.13606	up	-10.3793	C20H38O6	373.256	1.2046	--	--	LMFA13040029	Fatty Acyls [FA]	Fatty acyl glycosides [FA13]	Ascarosides [FA1304]	--	--	--	--	--	--	--
neg_1013	5-((8Z,11Z,14Z)-nonadeca-8,11,14-trienyl) resorcinol	10.627	4.95848	9.96111	19.7956	17.0932	23.2152	26.8836	17.9515	16.4993	-0.0292349	0.918505	0.0610292	unchanged	-1.26357	0.0462075	0.991293	unchanged	-1.23433	0.0102189	1.05313	down	-20.1942	C25H38O2	415.278	1.19742	--	--	LMPK15030051	Polyketides [PK]	Phenolic lipids [PK15]	Alkyl resorcinols and derivatives [PK1503]	--	--	--	--	--	--	--
neg_1015	N-hexanoyl histidine	19.8285	17.2565	25.7964	29.6018	18.2025	31.0735	46.0594	33.3446	39.0176	-0.58624	0.0746916	0.849175	unchanged	-0.913227	0.0182746	1.05137	down	-0.326987	0.339124	0.559519	unchanged	3.23228	C12H19N3O3	505.28	1.2046	--	--	LMFA08020295	Fatty Acyls [FA]	Fatty amides [FA08]	N-acyl amines [FA0802]	--	--	--	--	--	--	--
neg_1016	glas#20	3258.18	3606.07	3880.5	4324.35	4768.2	4567.95	6669.15	5519.11	5800.84	-0.397112	0.039958	0.983482	unchanged	-0.74349	0.00841986	1.11086	down	-0.346378	0.0146687	1.04641	down	-0.236425	C24H44O11	529.263	1.19742	--	--	LMFA13040101	Fatty Acyls [FA]	Fatty acyl glycosides [FA13]	Ascarosides [FA1304]	--	--	--	--	--	--	--
neg_1017	PE(22:2(13Z,16Z)/0:0)	269.571	322.338	316.73	461.55	526.426	490.96	569.638	484.807	493.006	-0.0653337	0.529983	0.362327	unchanged	-0.768115	0.00480791	1.11871	down	-0.702781	0.00172389	1.11138	down	0.551915	C27H52NO7P	554.323	1.19742	--	--	LMGP02050024	Glycerophospholipids [GP]	Glycerophosphoethanolamines [GP02]	Monoacylglycerophosphoethanolamines [GP0205]	HMDB0011522	--	Organic compounds	Lipids and lipid-like molecules	Glycerophospholipids	Glycerophosphoethanolamines	Animals
neg_1018	Ouabain	219.349	252.25	247.373	199.782	221.14	218.574	331.086	289.513	277.641	-0.490165	0.0210675	1.0233	down	-0.321165	0.0447955	0.982357	unchanged	0.169	0.107669	0.843185	unchanged	-9.86071	C29H44O12	583.27	1.19742	--	--	--	--	--	--	--	--	--	--	--	--	--
neg_1019	PHHdiA-PE	622.406	673.895	679.371	364.692	383.082	349.323	990.343	926.995	879.762	-1.35024	0.00158895	1.09714	down	-0.501589	0.00418441	1.12755	down	0.848652	0.000670091	1.13822	up	-30.613	C28H52NO11P	608.302	1.2046	--	--	LMGP20020017	Glycerophospholipids [GP]	Oxidized glycerophospholipids [GP20]	Oxidized glycerophosphoethanolamines [GP2002]	--	--	--	--	--	--	--
neg_1020	Dapholosericin A	45.1423	49.2519	40.5595	20.7532	21.1829	25.2839	55.8138	40.7549	9.77893	-0.661825	0.437617	0.47681	unchanged	0.343678	0.556507	0.382248	unchanged	1.0055	0.00350751	1.11347	up	17.213	C35H44O9	653.307	1.19742	--	--	LMPR0104330008	Prenol Lipids [PR]	Isoprenoids [PR01]	C20 isoprenoids (diterpenes) [PR0104]	--	--	--	--	--	--	--
neg_1032	Tridecylic acid	76.1146	80.8934	95.9851	75.4685	75.683	77.8911	75.45	72.7138	80.6708	0.00131058	0.979655	0.0155711	unchanged	0.144793	0.311279	0.620119	unchanged	0.143483	0.313431	0.633525	unchanged	3.45272	C13H26O2	249.163	1.21175	C17076	--	LMFA01010013	Fatty Acyls [FA]	Fatty Acids and Conjugates [FA01]	Straight chain fatty acids [FA0101]	HMDB0000910	638-53-9	Organic compounds	Lipids and lipid-like molecules	Fatty Acyls	Fatty acids and conjugates	Animals,Plants
neg_1033	3-((8Z,11Z)-pentadeca-8,11-dien-1-yl)phenol	1292.9	1512.42	1584.7	2241.85	2481.29	2372.4	1628.12	1435.82	1505.71	0.634829	0.000853077	1.08082	up	-0.057857	0.601313	0.321816	unchanged	-0.692686	0.00159628	1.11585	down	-3.97487	C21H32O	299.237	1.21175	--	--	--	--	--	--	--	--	--	--	--	--	--
neg_1034	1-Acetoxy-2-hydroxy-16-heptadecyn-4-one	33.5655	32.2099	46.2351	52.433	45.1702	40.0677	29.2053	18.9906	19.3829	1.02658	0.00897977	1.0188	up	0.728994	0.0613804	0.93327	unchanged	-0.297589	0.212926	0.68817	unchanged	0.624851	C19H32O4	369.228	1.21175	--	--	LMFA05000595	Fatty Acyls [FA]	Fatty alcohols [FA05]	-	HMDB0031007	24607-10-1	Organic compounds	Lipids and lipid-like molecules	Fatty Acyls	Fatty alcohols	Animals
neg_1035	Sphingofungin F	41.4935	44.1097	47.2349	45.7215	46.0269	49.297	90.2601	148.457	112.984	-1.31819	0.0529258	0.994741	unchanged	-1.40468	0.0486531	1.05894	down	-0.0864895	0.254582	0.64586	unchanged	0.1444	C21H39NO6	422.252	1.21175	--	--	--	--	--	--	--	--	--	--	--	--	--
neg_1038	POB-PE	21.8948	21.9334	18.4454	3.28824	5.6693	8.95485e-07	27.6199	35.8595	21.6078	-3.24777	0.0152974	1.04266	down	-0.450324	0.201012	0.775214	unchanged	2.79744	0.00145745	1.1213	up	-9.99024	C25H48NO9P	536.294	1.21175	--	--	LMGP20020032	Glycerophospholipids [GP]	Oxidized glycerophospholipids [GP20]	Oxidized glycerophosphoethanolamines [GP2002]	--	--	--	--	--	--	--
neg_1040	Neocucurbitacin E	186.464	205.094	216.576	206.122	248.979	227.063	200.494	191.199	196.311	0.21429	0.120661	0.859775	unchanged	0.0485605	0.530118	0.401325	unchanged	-0.16573	0.186801	0.725272	unchanged	-3.4676	C31H46O8	581.287	1.21175	--	--	LMST01010451	Sterol Lipids [ST]	Sterols [ST01]	Cholesterol and derivatives [ST0101]	--	--	--	--	--	--	--
neg_1041	PS-PS	16.7982	16.4516	16.3157	104.255	101.402	115.176	29.6425	28.5324	24.8912	1.94949	0.00114778	1.09793	up	-0.744923	0.0153761	1.1306	down	-2.69441	0.00212602	1.14461	down	-4.77964	C26H48NO12P	596.281	1.21175	--	--	LMGP20040018	Glycerophospholipids [GP]	Oxidized glycerophospholipids [GP20]	Oxidized glycerophosphoserines [GP2004]	--	--	--	--	--	--	--
neg_1042	Glycocholic acid 3-glucuronide	150.312	151.937	195.277	114.327	95.1845	111.897	177.789	166.905	139.805	-0.592084	0.0231048	0.999518	unchanged	0.038278	0.827205	0.13597	unchanged	0.630362	0.0424108	1.0104	up	17.0177	C32H51NO12	676.291	1.21175	--	--	--	--	--	--	HMDB0002472	99794-78-2	Organic compounds	Organic nitrogen compounds	Organonitrogen compounds	Oximes	Animals
neg_1048	Androsterone 3-glucuronide	136.342	140.532	137.634	46.3601	46.7659	51.2394	144.741	150.52	136.508	-1.58053	0.000526924	1.10026	down	-0.0588604	0.290495	0.655091	unchanged	1.52167	2.48084e-06	1.1484	up	-5.72561	C25H38O8	991.522	1.21175	C11135	Steroid hormone biosynthesis(ko00140);;Metabolic pathways(ko01100)	LMST05010013	Sterol Lipids [ST]	Steroid conjugates [ST05]	Glucuronides [ST0501]	HMDB0002829	1852-43-3	Organic compounds	Lipids and lipid-like molecules	Steroids and steroid derivatives	Steroidal glycosides	Animals
neg_1063	Stieleriacine E	7.45636	4.43289	4.26229	52.4884	51.4332	65.6187	1.05412	7.24133	8.8582	3.30504	0.00217347	1.08277	up	-0.0868435	0.906436	0.0760105	unchanged	-3.39189	0.00580158	1.13069	down	-21.6421	C28H45NO4	494.294	1.22605	--	--	LMFA08020337	Fatty Acyls [FA]	Fatty amides [FA08]	N-acyl amines [FA0802]	--	--	--	--	--	--	--
neg_1064	PE(19:1(9Z)/0:0)	11.7535	6.37204	8.781	46.3441	43.4768	38.8877	21.6427	14.5052	23.2881	1.1147	0.00306807	1.0583	up	-1.14338	0.0360991	1.01226	down	-2.25808	0.000389122	1.13552	down	-9.73337	C24H48NO7P	538.31	1.2332	--	--	LMGP02050019	Glycerophospholipids [GP]	Glycerophosphoethanolamines [GP02]	Monoacylglycerophosphoethanolamines [GP0205]	--	--	--	--	--	--	--
neg_1069	PA-PS	39.8451	37.6013	43.7895	61.9825	83.1732	64.1231	29.3785	26.626	14.7791	1.56394	0.00703997	1.04262	up	0.776331	0.0488665	1.01277	up	-0.787609	0.0410355	1.03795	down	-25.1012	C31H58NO12P	702.322	1.24035	--	--	LMGP20040014	Glycerophospholipids [GP]	Oxidized glycerophospholipids [GP20]	Oxidized glycerophosphoserines [GP2004]	--	--	--	--	--	--	--
neg_1071	PC(18:1(6Z)/0:0)	210.807	222.086	175.333	1850.74	1958.55	1906.95	335.883	296.997	289.716	2.63129	3.79465e-05	1.10377	up	-0.601093	0.00645487	1.09007	down	-3.23239	3.39917e-05	1.14859	down	-28.3799	C26H52NO7P	1087.66	1.2475	--	--	--	--	--	--	HMDB0256159	--	Organic compounds	Lipids and lipid-like molecules	Glycerophospholipids	Glycerophosphocholines	Animals
neg_1072	1-(2-methoxy-nonadecanyl)-sn-glycero-3-phosphoserine	15.3614	19.5035	4.31009	190.264	188.881	219.013	17.2264	13.8825	8.95485e-07	4.26513	0.000394439	1.09718	up	0.332604	0.719182	0.221821	unchanged	-3.93252	0.000612589	1.14186	down	-38.4931	C26H54NO9P	1155.66	1.25465	--	--	LMGP03060018	Glycerophospholipids [GP]	Glycerophosphoserines [GP03]	Monoalkylglycerophosphoserines [GP0306]	--	--	--	--	--	--	--
neg_1075	N-tetradecanoyl-homoserine lactone	9.46296	6.10153	4.78456	4.16476	9.59293	11.66	2.09364	8.95485e-07	1.18026	2.95675	0.0718253	0.935766	unchanged	2.63588	0.038928	1.03054	up	-0.32087	0.562387	0.349987	unchanged	36.2927	C18H33NO3	346.227	1.2475	--	--	LMFA08030038	Fatty Acyls [FA]	Fatty amides [FA08]	Fatty acyl homoserine lactones [FA0803]	--	--	--	--	--	--	--
neg_1076	Sphingofungin D	13032.3	15413.3	16248.7	13821.3	15316.3	14378.6	40265.5	34853.9	36118	-1.35402	0.00324629	1.09257	down	-1.31548	0.000927495	1.15088	down	0.038539	0.736839	0.20925	unchanged	-15.0654	C22H41NO7	452.256	1.25465	--	--	--	--	--	--	--	--	--	--	--	--	--
neg_1080	(6R)-25-hydroxyvitamin D3 6,19-sulfur dioxide adduct / (6R)-25-hydroxycholecalciferol 6,19-sulfur dioxide adduct	644.654	741.528	535.105	659.942	690.712	680.906	1336.96	1673.78	1550.18	-1.16674	0.0127801	1.07569	down	-1.24725	0.00331494	1.13014	down	-0.0805142	0.601827	0.335175	unchanged	14.1891	C27H44O4S	973.603	1.2475	--	--	LMST03020279	Sterol Lipids [ST]	Secosteroids [ST03]	Vitamin D3 and derivatives [ST0302]	--	--	--	--	--	--	--
neg_1085	PE(P-19:1(12Z)/0:0)	2.96832	0.494305	8.95485e-07	56.2218	23.7501	39.7779	19.8529	28.4682	8.0867	1.08606	0.142561	0.762172	unchanged	-4.02596	0.092793	0.967148	unchanged	-5.11201	0.0525498	1.03426	unchanged	4.99461	C24H48NO6P	999.647	1.2618	--	--	LMGP02070003	Glycerophospholipids [GP]	Glycerophosphoethanolamines [GP02]	1Z-alkenylglycerophosphoethanolamines [GP0207]	--	--	--	--	--	--	--
neg_1089	PS(20:5(5Z,8Z,11Z,14Z,17Z)/0:0)	95.8895	119.205	112.583	72.5462	87.413	79.2268	159.525	160.386	156.81	-0.995013	0.00179965	1.09795	down	-0.54087	0.0170679	1.12383	down	0.454143	0.0304841	1.00558	up	-27.4039	C26H42NO9P	588.243	1.26895	--	--	LMGP03050027	Glycerophospholipids [GP]	Glycerophosphoserines [GP03]	Monoacylglycerophosphoserines [GP0305]	--	--	--	--	--	--	--
neg_1090	PON-PE	36.0643	40.6919	43.3968	70.4953	73.5211	75.6734	36.9132	30.6901	30.5785	1.16194	0.000180963	1.09596	up	0.291347	0.0707768	0.904602	unchanged	-0.870595	0.000416092	1.13558	down	-7.24141	C30H58NO9P	642.35	1.26895	--	--	LMGP20020028	Glycerophospholipids [GP]	Oxidized glycerophospholipids [GP20]	Oxidized glycerophosphoethanolamines [GP2002]	--	--	--	--	--	--	--
neg_1091	PHODiA-PG	62.7593	56.7618	59.5951	6.56126	15.5876	15.5752	282.535	266.034	277.679	-4.45302	9.11762e-06	1.10373	down	-2.20568	0.000131884	1.16638	down	2.24734	0.000619452	1.13748	up	6.47049	C30H55O13P	675.317	1.26895	--	--	LMGP20060007	Glycerophospholipids [GP]	Oxidized glycerophospholipids [GP20]	Oxidized glycerophosphates [GP2006]	--	--	--	--	--	--	--
neg_1093	gitoxigenin	63.314	71.7903	72.8669	28.3626	47.7305	31.5676	3.15383	7.38613	8.30592	2.51417	0.0316801	1.01896	up	3.46406	0.000328917	1.16095	up	0.949892	0.016121	1.06685	up	-15.0987	C23H34O5	779.462	1.26895	--	--	--	--	--	--	HMDB0252730	545-26-6	Organic compounds	Lipids and lipid-like molecules	Steroids and steroid derivatives	Steroid lactones	Animals
neg_1094	Sphingosine-1-phosphate	101.612	112.876	142.822	7.5509	5.40936	11.2733	4.60524	2.30915	1.85462	1.46652	0.0760148	0.887163	unchanged	5.34862	0.0107345	1.14238	up	3.8821	0.0108881	1.1217	up	-2.53974	C18H38NO5P	817.509	1.26895	C06124	Sphingolipid metabolism(ko00600);;Metabolic pathways(ko01100);;Calcium signaling pathway(ko04020);;Sphingolipid signaling pathway(ko04071);;Phospholipase D signaling pathway(ko04072);;Neuroactive ligand-receptor interaction(ko04080);;Apelin signaling pathway(ko04371);;Fc gamma R-mediated phagocytosis(ko04666);;Tuberculosis(ko05152)	LMSP01050001	Sphingolipids [SP]	Sphingoid bases [SP01]	Sphingoid base 1-phosphates [SP0105]	HMDB0000277	26993-30-6	Organic compounds	Lipids and lipid-like molecules	Sphingolipids	Phosphosphingolipids	Animals
neg_1101	PS(17:1(9Z)/20:5(5Z,8Z,11Z,14Z,17Z))	320.056	304.68	274.523	8749.3	9964.71	9850.83	8.95485e-07	9.11818	8.95485e-07	11.6132	0.0016527	1.10113	up	6.62385	0.00130066	1.16282	up	-4.98936	0.00174255	1.14543	down	11.8614	C43H72NO10P	1646.01	1.28325	--	--	LMGP03010271	Glycerophospholipids [GP]	Glycerophosphoserines [GP03]	Diacylglycerophosphoserines [GP0301]	--	--	--	--	--	--	--
neg_1103	(R)-3,4-Dimethoxydalbergione	33.0244	32.6215	32.4263	32.1926	29.2802	38.1857	92.7907	94.035	82.5376	-1.43449	0.000395233	1.09114	down	-1.45764	0.00397636	1.1584	down	-0.0231506	0.858958	0.115105	unchanged	5.54443	C17H16O4	283.099	1.2761	--	--	--	--	--	--	--	--	--	--	--	--	--
neg_1107	24a,24b-epoxy-23-tetradehydro-24a,24b-dihomo-1alpha,25-dihydroxyvitamin D3 / 24a,24b-epoxy-23-tetradehydro-24a,24b-dihomo-1alpha,25-dihydroxycholecalciferol	137.193	149.077	134.208	442.678	465.591	468.81	102.742	86.3569	82.7841	2.34055	7.64383e-06	1.10308	up	0.629043	0.00386538	1.11616	up	-1.71151	4.16532e-05	1.14753	down	-25.8392	C29H42O4	475.271	1.28325	--	--	LMST03020393	Sterol Lipids [ST]	Secosteroids [ST03]	Vitamin D3 and derivatives [ST0302]	--	--	--	--	--	--	--
neg_1112	hbas#9	13.5593	8.24675	6.88802	10.0474	16.2891	21.4953	81.1743	43.576	49.0584	-1.86146	0.0605779	0.955484	unchanged	-2.59868	0.0502987	1.0472	unchanged	-0.737221	0.190221	0.728566	unchanged	-22.7835	C18H24O8	735.27	1.28325	--	--	LMFA13040149	Fatty Acyls [FA]	Fatty acyl glycosides [FA13]	Ascarosides [FA1304]	--	--	--	--	--	--	--
neg_1114	PI(18:2(9Z,12Z)/17:2(9Z,12Z))	596.879	644.656	585.331	3542.19	3993.42	3972.11	173.437	174.357	148.63	4.53488	0.00155194	1.10124	up	1.87972	0.000297791	1.16306	up	-2.65516	0.00181132	1.14466	down	10.364	C44H77O13P	879.488	1.28325	--	--	LMGP06010317	Glycerophospholipids [GP]	Glycerophosphoinositols [GP06]	Diacylglycerophosphoinositols [GP0601]	--	--	--	--	--	--	--
neg_1116	PI(19:1(9Z)/18:3(6Z,9Z,12Z))	155.31	163.213	121.026	448.313	500.43	468.185	211.207	202.94	157.614	1.30928	0.000247735	1.0909	up	-0.379388	0.109198	0.843371	unchanged	-1.68867	9.75332e-05	1.14093	down	-3.11416	C46H81O13P	893.513	1.2761	--	--	LMGP06010462	Glycerophospholipids [GP]	Glycerophosphoinositols [GP06]	Diacylglycerophosphoinositols [GP0601]	--	--	--	--	--	--	--
neg_1117	PI(21:0/18:3(6Z,9Z,12Z))	4.98101	1.94823	0.366516	28.0599	14.7407	21.1766	8.95485e-07	8.95485e-07	8.95485e-07	24.5053	0.0310139	1.03931	up	21.3729	0.214288	0.780379	unchanged	-3.13243	0.0282216	1.05566	down	-0.888737	C48H87O13P	923.562	1.28325	--	--	LMGP06010656	Glycerophospholipids [GP]	Glycerophosphoinositols [GP06]	Diacylglycerophosphoinositols [GP0601]	--	--	--	--	--	--	--
neg_1119	PI(19:1(9Z)/22:4(7Z,10Z,13Z,16Z))	8.44092	7.7387	8.28463	17.5898	16.9625	10.5274	36.011	42.8311	19.7207	-1.12856	0.110013	0.858616	unchanged	-2.01037	0.0690065	1.0211	unchanged	-0.881803	0.0917676	0.95964	unchanged	17.7761	C50H87O13P	971.603	1.2761	--	--	LMGP06010477	Glycerophospholipids [GP]	Glycerophosphoinositols [GP06]	Diacylglycerophosphoinositols [GP0601]	--	--	--	--	--	--	--
neg_1124	PS(18:0/0:0)	897.407	985.34	911.164	7761.96	8644.56	8185.82	2337	2057.67	2031.83	1.9361	0.000519165	1.10032	up	-1.20175	0.00398245	1.15155	down	-3.13785	0.00109785	1.14664	down	13.7453	C24H48NO9P	546.289	1.2904	--	--	LMGP03050006	Glycerophospholipids [GP]	Glycerophosphoserines [GP03]	Monoacylglycerophosphoserines [GP0305]	HMDB0240606	119786-67-3	Organic compounds	Lipids and lipid-like molecules	Glycerophospholipids	Glycerophosphoserines	Microbe,Animals
neg_1126	13-dimethylarsinoyl-tridecanoic acid	93.6717	99.8585	78.2178	133.246	149.949	152.458	349.419	303.909	293.394	-1.11976	0.0053546	1.08033	down	-1.80067	0.0024721	1.15239	down	-0.680912	0.00349963	1.09378	down	-3.27261	C15H31AsO3	667.288	1.2904	--	--	LMFA00000034	Fatty Acyls [FA]	Other Fatty Acyls [FA00]	-	--	--	--	--	--	--	--
neg_1130	14,15-epoxy,16-HETE	35.9557	34.8538	33.7974	15.3252	19.7776	11.6354	54.793	83.9498	90.5527	-2.29454	0.0266981	1.03644	down	-1.13223	0.062857	1.03259	unchanged	1.1623	0.0105305	1.1147	up	-23.1731	C20H30O4	727.427	1.2904	--	--	LMFA03060115	Fatty Acyls [FA]	Eicosanoids [FA03]	Hydroxy/hydroperoxyeicosatetraenoic acids [FA0306]	--	--	--	--	--	--	--
neg_1140	18-fluoro-9Z-octadecenoic acid	114.169	128.588	120.547	54.1786	68.9316	68.1231	8.05156	9.53404	2.18043	3.27424	0.00216155	1.08632	up	4.20008	0.000132623	1.16381	up	0.925844	0.0009073	1.12235	up	21.1076	C18H33FO2	321.227	1.29755	--	--	LMFA01090035	Fatty Acyls [FA]	Fatty Acids and Conjugates [FA01]	Halogenated fatty acids [FA0109]	--	--	--	--	--	--	--
neg_1141	(+/-)14,15-EpETrE-(d8)	21.527	17.5448	7.8253	158.02	183.402	168.474	27.1151	29.3019	20.052	2.73726	0.000867866	1.09827	up	-0.705375	0.125539	0.825366	unchanged	-3.44263	0.00027997	1.14266	down	-4.1735	C20H24D8O3	349.259	1.29755	C14771	--	LMFA03050020	Fatty Acyls [FA]	Eicosanoids [FA03]	Hydroxy/hydroperoxyeicosatrienoic acids [FA0305]	HMDB04264	--	--	--	--	--	--
neg_1142	15-deoxy-delta-12,14-PGJ2-d4	130.392	134.391	144.269	108.665	109.759	116.373	300.739	265.15	249.519	-1.28423	0.0076313	1.08503	down	-0.995238	0.00852562	1.13739	down	0.288997	0.0116599	1.07235	up	4.10644	C20H24D4O3	365.228	1.3047	--	--	LMFA03010177	Fatty Acyls [FA]	Eicosanoids [FA03]	Prostaglandins [FA0301]	--	--	--	--	--	--	--
neg_1144	Venustone	8.01624	1.34853	8.95485e-07	21.9355	21.7081	24.4215	8.95485e-07	7.3355	8.95485e-07	3.21395	0.00816728	1.07014	up	0.352347	0.855412	0.112105	unchanged	-2.8616	0.00927166	1.10997	down	-10.1225	C31H50O9	587.314	1.3047	--	--	LMST01010431	Sterol Lipids [ST]	Sterols [ST01]	Cholesterol and derivatives [ST0101]	--	--	--	--	--	--	--
neg_1145	PS(22:6(4Z,7Z,10Z,13Z,16Z,19Z)/0:0)	51.5855	56.5125	53.4718	196.852	212.025	212.695	118.906	83.6822	75.8891	1.15836	0.00663961	1.07221	up	-0.785401	0.0968699	0.963647	unchanged	-1.94376	0.000543059	1.1467	down	-26.3326	C28H44NO9P	614.259	1.3047	--	--	LMGP03050013	Glycerophospholipids [GP]	Glycerophosphoserines [GP03]	Monoacylglycerophosphoserines [GP0305]	--	--	--	--	--	--	--
neg_1146	PG(20:4(5Z,8Z,11Z,14Z)/18:2(9Z,12Z))	123.357	114.458	121.52	19.7126	28.3024	11.6799	2.11012	0.348139	1.27095	4.00067	0.0587524	0.98123	unchanged	6.59031	0.000350987	1.16656	up	2.58965	0.000267568	1.14268	up	-6.97137	C44H75O10P	839.502	1.3047	--	--	LMGP04010632	Glycerophospholipids [GP]	Glycerophosphoglycerols [GP04]	Diacylglycerophosphoglycerols [GP0401]	HMDB0116584	--	Organic compounds	Lipids and lipid-like molecules	Glycerophospholipids	Glycerophosphoglycerols	Animals
neg_1147	diginatigenin	24.0644	6.58643	8.95485e-07	250.104	291.166	283.686	8.95485e-07	2.46799	8.95485e-07	8.38484	0.00203773	1.1001	up	3.63452	0.320452	0.636345	unchanged	-4.75032	0.000256565	1.14255	down	4.85123	C23H34O6	871.489	1.29755	--	--	LMST01120002	Sterol Lipids [ST]	Sterols [ST01]	Cardanolides and derivatives [ST0112]	--	--	--	--	--	--	--
neg_1148	Munchiwarin	10.0047	4.73682	6.20548	42.5769	37.8032	46.9576	18.1352	14.0475	12.54	1.50958	0.00191242	1.07737	up	-1.09426	0.0260639	1.01037	down	-2.60384	0.000947755	1.13259	down	5.45789	C30H36O4	979.542	1.29755	--	--	--	--	--	--	--	--	--	--	--	--	--
neg_1152	1,6Z,9Z-Heptadecatriene	55.1092	61.6695	67.0475	74.3701	90.1454	89.9412	96.3379	95.862	88.3579	-0.140877	0.234664	0.660883	unchanged	-0.609955	0.00230083	1.12814	down	-0.469077	0.0255524	1.01477	down	1.84419	C17H30	269.205	1.31185	--	--	LMFA11000126	Fatty Acyls [FA]	Hydrocarbons [FA11]	-	--	--	--	--	--	--	--
neg_1153	Eremolactone	13.3717	14.2818	7.79821	34.6269	33.9429	34.9771	3.26245	2.83422	3.19041	3.47891	6.87007e-06	1.10455	up	1.93256	0.0494282	1.05865	up	-1.54636	0.00688146	1.13124	down	3.1695	C20H26O2	343.192	1.31185	--	--	LMPR0104440001	Prenol Lipids [PR]	Isoprenoids [PR01]	C20 isoprenoids (diterpenes) [PR0104]	--	--	--	--	--	--	--
neg_1159	2-hydroxy-tridecanoic acid	1059.6	1253.27	1274.98	2547.45	2919.33	2808.99	1186.17	1128.27	1114.38	1.27118	0.00350322	1.09422	up	0.0654022	0.526196	0.404109	unchanged	-1.20578	0.000721797	1.13397	down	-2.41603	C13H26O3	275.186	1.319	--	--	LMFA01050040	Fatty Acyls [FA]	Fatty Acids and Conjugates [FA01]	Hydroxy fatty acids [FA0105]	--	--	--	--	--	--	--
neg_1162	MGMG(18:2(9Z,12)/0:0)	37.1993	32.0144	16.243	146.994	168.38	164.152	71.2619	88.1575	51.4531	1.18524	0.0038918	1.06431	up	-1.3031	0.0378377	1.00596	down	-2.48834	0.000133964	1.13857	down	-1.5375	C27H48O9	537.304	1.319	--	--	LMGL04010010	Glycerolipids [GL]	Glycosylmonoradylglycerols [GL04]	Glycosylmonoacylglycerols [GL0401]	--	--	--	--	--	--	--
neg_1163	3-O-alpha-L-rhamnopyranosyl-3-hydroxydodecanoyl-3-hydroxydecanoic acid	256.482	273.22	288.801	499.062	517.123	510.248	92.8979	84.2893	70.6246	2.62285	1.40494e-06	1.10394	up	1.72374	0.000161479	1.15959	up	-0.899106	0.000146154	1.14486	down	-18.5955	C28H52O9	577.349	1.319	--	--	LMFA13030013	Fatty Acyls [FA]	Fatty acyl glycosides [FA13]	Rhamnolipids [FA1303]	--	--	--	--	--	--	--
neg_1164	Tyrosocholic Acid	233.545	247.8	230.253	1042.88	1152.27	1107.4	412.173	350.577	306.521	1.62695	7.29898e-05	1.09711	up	-0.587492	0.0561908	1.03492	unchanged	-2.21444	0.00102664	1.14631	down	12.8781	C33H49NO7	592.333	1.319	--	--	LMST05050057	Sterol Lipids [ST]	Steroid conjugates [ST05]	Other Steroid conjugates [ST0505]	--	--	--	--	--	--	--
neg_1165	PG(22:6(4Z,7Z,10Z,13Z,16Z,19Z)/14:0)	2327.35	2576.53	2554.01	45929.4	51075.3	47389.5	1574.46	1404.48	1352.38	5.05906	0.00105328	1.10241	up	0.783962	0.000643359	1.14532	up	-4.2751	0.00109347	1.14691	down	23.7426	C42H71O10P	811.495	1.319	--	--	LMGP04010819	Glycerophospholipids [GP]	Glycerophosphoglycerols [GP04]	Diacylglycerophosphoglycerols [GP0401]	--	--	--	--	--	--	--
neg_1175	Malonic acid	50.0289	60.1967	60.9477	52.1581	59.9254	58.6923	83.3448	75.3954	80.2727	-0.484985	0.00244787	1.05999	down	-0.48163	0.0087233	1.09403	down	0.00335491	0.976894	0.0174518	unchanged	23.8423	C3H4O4	124.988	1.32615	C04025	Fatty acid biosynthesis(ko00061);;Pyrimidine metabolism(ko00240);;beta-Alanine metabolism(ko00410);;Metabolic pathways(ko01100);;Fatty acid metabolism(ko01212)	LMFA01170041	Fatty Acyls [FA]	Fatty Acids and Conjugates [FA01]	Dicarboxylic acids [FA0117]	HMDB0000691	141-82-2	Organic compounds	Organic acids and derivatives	Carboxylic acids and derivatives	Dicarboxylic acids and derivatives	Microbe,Animals,Plants
neg_1177	Hesperuside B	2.92135	8.95485e-07	4.78356	434.478	430.553	458.512	8.95485e-07	8.95485e-07	8.95485e-07	28.8761	0.000392143	1.10392	up	21.4516	0.206355	0.791849	unchanged	-7.42441	0.000293019	1.14861	down	47.1586	C41H70O14	1572.02	1.32615	--	--	LMST05050033	Sterol Lipids [ST]	Steroid conjugates [ST05]	Other Steroid conjugates [ST0505]	--	--	--	--	--	--	--
neg_1179	4-keto myristic acid	58.7672	81.3254	77.5353	193.29	231.2	221.993	76.7751	71.4679	79.3473	1.50618	0.00510559	1.0897	up	-0.0645753	0.688496	0.25714	unchanged	-1.57075	0.00111615	1.1299	down	-3.3689	C14H26O3	287.186	1.3333	--	--	LMFA01060044	Fatty Acyls [FA]	Fatty Acids and Conjugates [FA01]	Oxo fatty acids [FA0106]	--	--	--	--	--	--	--
neg_1187	PS(22:2(13Z,16Z)/0:0)	27.3054	38.8312	23.9647	4.30807	5.03251	14.9277	57.408	39.445	22.9085	-2.30302	0.0727324	0.921219	unchanged	-0.410543	0.437125	0.480515	unchanged	1.89248	0.0203291	1.02156	up	-24.3732	C28H52NO9P	622.322	1.3333	--	--	LMGP03050024	Glycerophospholipids [GP]	Glycerophosphoserines [GP03]	Monoacylglycerophosphoserines [GP0305]	--	--	--	--	--	--	--
neg_1189	PE(O-16:0/15:0)	85.7387	82.3103	73.9541	8.95485e-07	8.95485e-07	8.95485e-07	114.515	195.606	190.474	-27.4734	0.023807	1.05403	down	-1.04862	0.078881	0.996004	unchanged	26.4247	0.00187683	1.1453	up	-10.4151	C36H74NO7P	662.506	1.3333	--	--	LMGP02020025	Glycerophospholipids [GP]	Glycerophosphoethanolamines [GP02]	1-alkyl,2-acylglycerophosphoethanolamines [GP0202]	--	--	--	--	--	--	--
neg_119	Flavone	339.751	423.266	460.596	401.882	439.637	463.932	810.549	706.346	755.902	-0.79992	0.00190129	1.0795	down	-0.89332	0.00190334	1.12801	down	-0.0934006	0.545054	0.37132	unchanged	1.99748	C15H10O2	267.051	0.56945	C15608	--	LMPK12110097	Polyketides [PK]	Flavonoids [PK12]	Flavones and Flavonols [PK1211]	HMDB0003075	525-82-6	Organic compounds	Phenylpropanoids and polyketides	Flavonoids	Flavones	Animals,Plants
neg_1191	OKHdiA-PS	75.7133	83.2575	88.9428	48.6652	46.5536	45.8766	154.819	135.56	137.024	-1.59893	0.00365585	1.09542	down	-0.78576	0.00251532	1.13443	down	0.813167	0.00886749	1.1224	up	-25.9822	C31H52NO13P	698.275	1.32615	--	--	--	--	--	--	--	--	--	--	--	--	--
neg_1192	PA(O-16:0/20:3(8Z,11Z,14Z))	22.406	18.4504	8.80438	26.4602	33.9514	25.1558	7.82781	12.6289	8.01113	1.58773	0.0076953	1.0485	up	0.802772	0.215653	0.737426	unchanged	-0.784956	0.0789558	0.890279	unchanged	0.718172	C39H73O7P	705.485	1.3333	--	--	LMGP10020077	Glycerophospholipids [GP]	Glycerophosphates [GP10]	1-alkyl,2-acylglycerophosphates [GP1002]	--	--	--	--	--	--	--
neg_1193	PA(16:0/18:0)	378.461	413.1	431.841	1216.58	1307.82	1258.79	287.825	269.104	226.288	2.27212	1.82393e-05	1.10252	up	0.643415	0.00390298	1.11	up	-1.6287	5.5603e-05	1.14657	down	5.80286	C37H73O8P	711.478	1.32615	--	--	LMGP10010908	Glycerophospholipids [GP]	Glycerophosphates [GP10]	Diacylglycerophosphates [GP1001]	--	--	--	--	--	--	--
neg_1194	ent-3-oxo,14alpha,16beta,17-trihydroxyatisane	174.205	192.315	263.165	36.0832	62.3258	28.2417	356.644	328.511	251.208	-2.88621	0.00814494	1.07286	down	-0.572438	0.0712659	0.905573	unchanged	2.31377	0.0156655	1.08615	up	-3.88399	C20H32O4	731.471	1.3333	--	--	LMPR0104150009	Prenol Lipids [PR]	Isoprenoids [PR01]	C20 isoprenoids (diterpenes) [PR0104]	--	--	--	--	--	--	--
neg_1196	PG(O-16:0/15:1(9Z))	558.183	659.575	688.195	1139.33	1250.57	1195.16	597.437	538.126	520.094	1.11459	0.000155358	1.09646	up	0.203109	0.159216	0.786335	unchanged	-0.911483	0.000480042	1.13106	down	-5.19813	C37H73O9P	737.494	1.32615	--	--	LMGP04020006	Glycerophospholipids [GP]	Glycerophosphoglycerols [GP04]	1-alkyl,2-acylglycerophosphoglycerols [GP0402]	--	--	--	--	--	--	--
neg_1197	6-Prenylcatechin	23.9323	24.4436	18.3398	12.0324	8.95485e-07	8.95485e-07	60.6242	42.8114	37.2447	-3.54742	0.011456	1.03324	down	-1.07632	0.063823	1.00369	unchanged	2.4711	0.0282718	1.03216	up	3.11107	C20H22O6	761.284	1.32615	--	--	--	--	--	--	--	--	--	--	--	--	--
neg_121	Corylidin	55.2411	65.6562	95.132	61.7624	46.592	63.8024	113.186	97.0507	110.315	-0.896833	0.00262397	1.05886	down	-0.569329	0.0841234	0.93722	unchanged	0.327504	0.351706	0.558901	unchanged	-1.91892	C20H16O7	367.082	0.56945	--	--	--	--	--	--	--	--	--	--	--	--	--
neg_1210	Brosimacutin H	8.44012	6.54495	1.04768	5.86928	10.1363	7.8806	18.6462	20.6196	11.2626	-1.08092	0.0722717	0.905627	unchanged	-1.65607	0.0361915	0.989192	unchanged	-0.575154	0.375114	0.526332	unchanged	8.30168	C20H24O6	359.153	1.35475	--	--	--	--	--	--	--	--	--	--	--	--	--
neg_1214	N-palmitoyl histidine	58.8494	69.045	64.8454	600.016	612.043	657.488	19.82	8.57464	15.363	5.41701	0.000573767	1.1029	up	2.13905	0.00037362	1.14999	up	-3.27796	0.000732953	1.14722	down	-4.042	C22H39N3O3	831.506	1.36833	--	--	--	--	--	--	HMDB0241926	--	Organic compounds	Organic acids and derivatives	Carboxylic acids and derivatives	Amino acids, peptides, and analogues	Animals
neg_1215	N-palmitoyl tyrosine	212.763	250.518	252.195	243.346	283.413	265.144	1834.03	1659.39	1673.29	-2.70585	0.000992789	1.10139	down	-2.85227	0.000872907	1.16421	down	-0.146418	0.215972	0.681341	unchanged	-28.5685	C25H41NO4	418.284	1.36833	--	--	LMFA08020098	Fatty Acyls [FA]	Fatty amides [FA08]	N-acyl amines [FA0802]	HMDB0062340	--	Organic compounds	Organic acids and derivatives	Carboxylic acids and derivatives	Amino acids, peptides, and analogues	Animals
neg_1218	PA(16:0/14:1(9Z))	137.859	141.198	150.837	115.389	134.953	109.93	276.417	259.026	250.601	-1.12552	0.000189887	1.09233	down	-0.87063	0.000833007	1.15578	down	0.254893	0.0730894	0.926146	unchanged	-15.3823	C33H63O8P	653.386	1.36833	--	--	LMGP10010191	Glycerophospholipids [GP]	Glycerophosphates [GP10]	Diacylglycerophosphates [GP1001]	HMDB0114834	--	Organic compounds	Lipids and lipid-like molecules	Glycerophospholipids	Glycerophosphates	Animals
neg_1222	N-stearoyl phenylalanine	2220.65	2542.93	2561.76	5270.98	5736.67	5544.87	5478.49	4934.77	4909.24	0.1114	0.155436	0.735828	unchanged	-1.06469	0.000755333	1.15258	down	-1.17609	8.00065e-05	1.1422	down	-15.7382	C27H45NO3	466.303	1.37548	--	--	LMFA08020093	Fatty Acyls [FA]	Fatty amides [FA08]	N-acyl amines [FA0802]	HMDB0062342	--	Organic compounds	Organic acids and derivatives	Carboxylic acids and derivatives	Amino acids, peptides, and analogues	Animals
neg_1223	PC(P-18:1(9Z)/0:0)	1747.23	1947.65	1946.45	6946.82	7506.98	7177.23	6092.52	5402.81	5274.92	0.367198	0.00905299	1.03544	up	-1.5718	0.00290402	1.15612	down	-1.93899	0.000189983	1.14703	down	16.4178	C26H52NO6P	526.336	1.37548	C04230	--	LMGP01070012	Glycerophospholipids [GP]	Glycerophosphocholines [GP01]	1Z-alkenylglycerophosphocholines [GP0107]	HMDB0010408	--	Organic compounds	Lipids and lipid-like molecules	Glycerophospholipids	Glycerophosphocholines	Animals
neg_1224	Ieodomycin A	9.58686	7.0325	2.10988	21.1578	36.4446	26.0645	28.1255	21.3908	18.8716	0.290914	0.40012	0.4795	unchanged	-1.86845	0.0105573	1.07395	down	-2.15937	0.0245347	1.04269	down	-5.90796	C13H22O4	529.299	1.38262	--	--	LMFA01050565	Fatty Acyls [FA]	Fatty Acids and Conjugates [FA01]	Hydroxy fatty acids [FA0105]	--	--	--	--	--	--	--
neg_1226	PA(15:0/18:3(9Z,12Z,15Z))	660.295	760.354	744.833	544.58	596.195	572.991	1424.45	1346.24	1297.29	-1.24714	0.00062521	1.09911	down	-0.909624	0.000232868	1.15436	down	0.337518	0.0242377	1.04484	up	-43.2892	C36H65O8P	655.406	1.38262	--	--	LMGP10010145	Glycerophospholipids [GP]	Glycerophosphates [GP10]	Diacylglycerophosphates [GP1001]	HMDB0114817	--	Organic compounds	Lipids and lipid-like molecules	Glycerophospholipids	Glycerophosphates	Animals
neg_1227	alpha-Cortol	64.4478	69.0999	41.7927	261.401	304.682	271.962	22.2099	14.6055	13.8684	4.04743	0.00173887	1.09915	up	1.79056	0.0296077	1.0746	up	-2.25687	0.000361379	1.13826	down	6.70319	C21H36O5	781.516	1.37548	C05482	Steroid hormone biosynthesis(ko00140)	LMST02030228	Sterol Lipids [ST]	Steroids [ST02]	C21 steroids (gluco/mineralocorticoids, progestogins) and derivatives [ST0203]	HMDB0003180	516-38-1	Organic compounds	Lipids and lipid-like molecules	Steroids and steroid derivatives	Hydroxysteroids	Animals
neg_1232	6,9R,10S-trihydroxy-7E12Z,15Z-octadecatrienoic acid	282.379	312.462	331.694	1388.99	1560.19	1401.26	808.239	655.219	687.098	1.01645	0.000607086	1.08398	up	-1.21479	0.00814548	1.13549	down	-2.23124	0.00133244	1.14382	down	14.9602	C18H30O5	325.207	1.40408	--	--	LMFA02000361	Fatty Acyls [FA]	Octadecanoids [FA02]	Other Octadecanoids [FA0200]	--	--	--	--	--	--	--
neg_1235	Methymycin	203.002	225.996	220.841	469.347	503.719	456.584	588.302	531.269	486.659	-0.168016	0.172968	0.740133	unchanged	-1.30552	0.00608864	1.1472	down	-1.13751	0.000554865	1.14126	down	4.17781	C25H43NO7	504.275	1.40408	C11996	Metabolic pathways(ko01100)	LMPK04000037	Polyketides [PK]	Macrolides and lactone polyketides [PK04]	-	--	--	--	--	--	--	--
neg_1240	Succinamide	48.2935	62.4123	70.8107	13.354	6.59113	12.9579	250.936	231.24	212.235	-4.3995	0.00186761	1.09893	down	-1.93569	0.00063651	1.15451	down	2.46381	0.0108036	1.10679	up	-3.73855	C4H8N2O2	277.114	1.41122	--	--	LMFA08010026	Fatty Acyls [FA]	Fatty amides [FA08]	Primary amides [FA0801]	HMDB0258539	110-14-5	Organic compounds	Lipids and lipid-like molecules	Fatty Acyls	Fatty amides	Animals
neg_1242	N-arachidonoyl D-serine	3449.56	3989.33	4067.66	8722	9515.19	9106.41	9023.97	8047.03	8140.81	0.117103	0.146043	0.747853	unchanged	-1.13164	0.000634883	1.15285	down	-1.24875	7.41256e-05	1.14218	down	-3.16624	C23H37NO4	436.269	1.41122	--	--	LMFA08020004	Fatty Acyls [FA]	Fatty amides [FA08]	N-acyl amines [FA0802]	--	--	--	--	--	--	--
neg_1245	25-hydroxyvitamin D2 25-(beta-glucuronide) / 25 hydroxyergocalciferol 25-(beta-glucuronide)	1895.32	2095.99	2157.85	1024.48	1143.82	1024.55	6857.43	6046.13	6124.05	-2.57518	0.00195898	1.09939	down	-1.62963	0.001827	1.15849	down	0.945545	0.00169072	1.13127	up	-35.7944	C34H52O8	587.338	1.41122	--	--	LMST05010021	Sterol Lipids [ST]	Steroid conjugates [ST05]	Glucuronides [ST0501]	HMDB0010360	--	--	--	--	--	--
neg_1246	PKOOA-PE	73.9367	78.0232	73.1012	16.0298	5.11089	13.9095	258.316	243.578	267.478	-4.45619	9.48916e-05	1.10259	down	-1.77336	0.000945715	1.16415	down	2.68282	0.000637384	1.14178	up	5.40052	C29H52NO10P	650.334	1.41122	--	--	LMGP20020022	Glycerophospholipids [GP]	Oxidized glycerophospholipids [GP20]	Oxidized glycerophosphoethanolamines [GP2002]	--	--	--	--	--	--	--
neg_1247	Thalassotalic acid C	4.55867	2.44216	8.95485e-07	8.95485e-07	8.95485e-07	8.95485e-07	31.1366	46.4129	27.6861	-25.2233	0.0258676	1.04978	down	-3.90995	0.0247264	1.09894	down	21.3134	0.21844	0.762876	unchanged	-5.63923	C18H25NO4	683.351	1.41122	--	--	LMFA08020345	Fatty Acyls [FA]	Fatty amides [FA08]	N-acyl amines [FA0802]	--	--	--	--	--	--	--
neg_1248	Gingerglycolipid C	345.672	378.449	409.427	252.261	262.091	232.909	1059.93	918.623	895.526	-1.94342	0.00431282	1.09303	down	-1.34225	0.0037937	1.14746	down	0.601162	0.00943918	1.09609	up	-15.0806	C33H60O14	701.363	1.41122	--	--	--	--	--	--	HMDB0041095	35949-86-1	Organic compounds	Lipids and lipid-like molecules	Glycerolipids	Glycosylglycerols	Animals
neg_1256	Arvenin III	97.2572	87.1109	71.1445	35.3849	22.1744	199.073	296.101	330.215	342.913	-1.91714	0.0459498	0.990855	unchanged	-1.92344	0.000554426	1.15762	down	-0.00630585	0.995386	0.00347643	unchanged	24.0814	C36H54O12	713.347	1.42553	--	--	--	--	--	--	--	--	--	--	--	--	--
neg_1261	Stearidonyl carnitine	3.25768	2.03095	3.14622	8.95485e-07	8.95485e-07	8.95485e-07	8.92665	19.6879	18.8515	-24.0747	0.0445506	1.01246	down	-2.49246	0.0621318	1.03045	unchanged	21.5822	0.0188573	1.10761	up	4.20707	C25H41NO4	454.275	1.43983	--	--	LMFA07070106	Fatty Acyls [FA]	Fatty esters [FA07]	Fatty acyl carnitines [FA0707]	HMDB0006463	--	Organic compounds	Lipids and lipid-like molecules	Fatty Acyls	Fatty acid esters	Animals
neg_1263	PE(18:1(9Z)/20:4(5Z,8Z,11Z,14Z))	21.6069	21.2075	13.3441	27.6494	24.4434	23.1768	10.0586	9.18923	6.6636	1.53848	0.00083229	1.08259	up	1.11592	0.0502798	1.01438	unchanged	-0.422565	0.126249	0.836641	unchanged	9.58626	C43H76NO8P	800.508	1.43983	--	--	LMGP02011196	Glycerophospholipids [GP]	Glycerophosphoethanolamines [GP02]	Diacylglycerophosphoethanolamines [GP0201]	HMDB0009069	--	Organic compounds	Lipids and lipid-like molecules	Glycerophospholipids	Glycerophosphoethanolamines	Animals
neg_1268	4-oxo-2E-hexadecenoic acid	59.8117	70.6844	69.2342	233.617	244.651	247.533	168.365	139.275	151.986	0.659112	0.00270903	1.08068	up	-1.20241	0.00407294	1.14267	down	-1.86152	8.45668e-06	1.14735	down	26.1267	C16H28O3	313.209	1.44697	--	--	LMFA01060230	Fatty Acyls [FA]	Fatty Acids and Conjugates [FA01]	Oxo fatty acids [FA0106]	--	--	--	--	--	--	--
neg_1269	PS(20:5(5Z,8Z,11Z,14Z,17Z)/20:0)	13.0221	16.8561	31.6091	94.9077	127.99	172.58	16.6727	41.292	28.2722	2.19722	0.0347558	1.00441	up	-0.488016	0.417914	0.483537	unchanged	-2.68524	0.032128	1.06087	down	-45.3398	C46H80NO10P	858.489	1.45412	--	--	LMGP03010666	Glycerophospholipids [GP]	Glycerophosphoserines [GP03]	Diacylglycerophosphoserines [GP0301]	HMDB0112690	--	Organic compounds	Lipids and lipid-like molecules	Glycerophospholipids	Glycerophosphoserines	Animals
neg_1270	2-glyceryl-PGD2	18.5194	17.6515	14.5942	29.0163	38.1591	54.9359	4.59574	15.2906	10.7211	1.99624	0.0416563	0.973024	unchanged	0.729954	0.150876	0.829806	unchanged	-1.26629	0.0851283	0.965234	unchanged	-7.91006	C23H38O7	851.509	1.44697	--	--	LMFA03010183	Fatty Acyls [FA]	Eicosanoids [FA03]	Prostaglandins [FA0301]	HMDB0260528	--	Organic compounds	Lipids and lipid-like molecules	Fatty Acyls	Eicosanoids	Animals
neg_1281	oscr#18	13.1878	5.06719	11.7574	4.53687	8.95485e-07	8.95485e-07	37.0591	38.0459	17.7383	-4.35503	0.0410496	1.00337	down	-1.62924	0.0722666	0.967913	unchanged	2.72579	0.055727	0.946936	unchanged	-1.08835	C17H32O6	367.189	1.46128	--	--	LMFA13040087	Fatty Acyls [FA]	Fatty acyl glycosides [FA13]	Ascarosides [FA1304]	--	--	--	--	--	--	--
neg_1284	OOB-PE	9.05815	5.29928	6.0782	61.6091	64.2556	39.6627	64.9621	48.2787	16.8743	0.347282	0.514892	0.380194	unchanged	-2.67063	0.121112	0.923293	unchanged	-3.01791	0.0230279	1.093	down	-34.9067	C27H50NO9P	598.272	1.46128	--	--	--	--	--	--	--	--	--	--	--	--	--
neg_1298	6-Ethyl-4-methyl-3E,5E,7E-decatriene	10.1484	9.246	10.9217	38.4407	45.325	45.5617	17.9977	16.4636	13.8462	1.42071	0.00195847	1.08438	up	-0.672163	0.0258083	1.07055	down	-2.09287	0.00370339	1.1376	down	10.9168	C13H22	177.167	1.46858	--	--	LMFA11000053	Fatty Acyls [FA]	Hydrocarbons [FA11]	-	--	--	--	--	--	--	--
neg_1301	sufac#1	127.052	145.995	131.222	168.732	178.862	200.356	216.909	175.326	183.268	-0.0707801	0.594717	0.308433	unchanged	-0.509506	0.0306321	1.04818	down	-0.438726	0.0178038	1.04544	down	23.3034	C15H30O6S	359.159	1.46858	--	--	LMFA01020436	Fatty Acyls [FA]	Fatty Acids and Conjugates [FA01]	Branched fatty acids [FA0102]	--	--	--	--	--	--	--
neg_1302	Palmitoyl-EA-d4	9.26069	20.2095	11.3244	36.077	41.3249	44.0101	11.9749	12.4822	15.9302	1.58794	0.00184618	1.08423	up	0.0144781	0.972537	0.0219635	unchanged	-1.57346	0.00411995	1.09988	down	-45.3663	C18H33D4NO2	338.263	1.46858	--	--	LMFA08040057	Fatty Acyls [FA]	Fatty amides [FA08]	N-acyl ethanolamines (endocannabinoids) [FA0804]	--	--	--	--	--	--	--
neg_1305	PS(P-18:0/0:0)	79.5054	91.5275	84.1987	363.333	382.913	367.899	257.552	242.999	233.157	0.60266	0.000197359	1.09327	up	-1.5234	0.000314616	1.16204	down	-2.12606	1.52529e-05	1.14822	down	-12.2014	C24H48NO8P	530.28	1.46858	--	--	LMGP03070002	Glycerophospholipids [GP]	Glycerophosphoserines [GP03]	1Z-alkenylglycerophosphoserines [GP0307]	--	--	--	--	--	--	--
neg_1318	MIPC(t18:0/16:0)	145.249	139.853	114.833	286.047	267.086	242.237	184.917	176.121	168.46	0.587	0.0117421	1.05657	up	-0.404862	0.0266556	1.04992	down	-0.991862	0.00159554	1.11803	down	-14.1301	C46H90NO17P	1004.58	1.47598	--	--	LMSP03030066	Sphingolipids [SP]	Phosphosphingolipids [SP03]	Ceramide phosphoinositols [SP0303]	--	--	--	--	--	--	--
neg_1323	PIM1(19:2(9Z,12Z)/14:0)	13.1973	12.4052	10.6749	23.0473	22.5175	21.4214	4.92031	11.8145	3.74222	1.70986	0.022174	1.04893	up	0.825069	0.163464	0.826264	unchanged	-0.884791	0.000743302	1.13268	down	0.47902	C48H87O18P	1027.56	1.47598	--	--	LMGP15010044	Glycerophospholipids [GP]	Glycerophosphoinositolglycans [GP15]	Diacylglycerophosphoinositolglycans [GP1501]	--	--	--	--	--	--	--
neg_1325	Taurocholic acid	12.6026	9.50922	8.79792	15.2983	13.7732	2.90588	9.37178	23.2055	3.43024	-0.171244	0.859234	0.10498	unchanged	-0.220235	0.801045	0.165375	unchanged	-0.048991	0.937241	0.0501862	unchanged	6.32949	C26H45NO7S	1029.58	1.48345	C05122	--	LMST05040001	Sterol Lipids [ST]	Steroid conjugates [ST05]	Taurine conjugates [ST0504]	HMDB0000036	81-24-3	Organic compounds	Lipids and lipid-like molecules	Steroids and steroid derivatives	Bile acids, alcohols and derivatives	Microbe,Animals
neg_1334	ibha#22	2.09946	0.467973	8.95485e-07	0.47667	2.87339	8.95485e-07	8.95485e-07	8.95485e-07	8.95485e-07	20.2501	0.335948	0.587512	unchanged	19.8662	0.31087	0.65173	unchanged	-0.383861	0.824287	0.135137	unchanged	7.2676	C28H41NO8	1097.59	1.48345	--	--	LMFA13040111	Fatty Acyls [FA]	Fatty acyl glycosides [FA13]	Ascarosides [FA1304]	--	--	--	--	--	--	--
neg_1341	CL(1'-[18:2(9Z,12Z)/18:2(9Z,12Z)],3'-[18:2(9Z,12Z)/0:0])	90.7588	96.6332	31.9263	8.95485e-07	8.95485e-07	8.95485e-07	8.95485e-07	8.95485e-07	8.95485e-07	0	1	0	unchanged	26.2827	0.0714125	1.01665	unchanged	26.2827	0.0714125	1.00087	unchanged	-7.01159	C63H112O16P2	1207.71	1.48345	--	--	LMGP12020001	Glycerophospholipids [GP]	Glycerophosphoglycerophosphoglycerols [GP12]	Diacylglycerophosphoglycerophosphomonoradylglycerols [GP1202]	--	--	--	--	--	--	--
neg_1345	Fucalpha1-2Galalpha1-3Galbeta1-4Glcbeta-Cer(d18:1/22:0)	183.281	188.721	131.296	60.3935	18.1534	44.1714	713.231	716.057	732.663	-4.13891	2.32077e-05	1.10389	down	-2.10285	0.000386482	1.16498	down	2.03606	0.00674394	1.0857	up	5.15689	C64H119NO22	1298.83	1.47598	--	--	LMSP0506AA04	Sphingolipids [SP]	Neutral glycosphingolipids [SP05]	Galalpha1-3Galbeta1-4Glc- (Isoglobo series) [SP0506]	--	--	--	--	--	--	--
neg_1348	CL(1'-[18:0/20:0],3'-[18:2(9Z,12Z)/20:4(5Z,8Z,11Z,14Z)])	101.719	112.938	83.0886	47.0973	54.6743	29.2741	426.043	477.039	447.883	-3.36585	0.000157962	1.10115	down	-2.18184	0.000154281	1.1624	down	1.18401	0.00892005	1.06201	up	18.1769	C85H154O17P2	1554.09	1.48345	--	--	LMGP12010390	Glycerophospholipids [GP]	Glycerophosphoglycerophosphoglycerols [GP12]	Diacylglycerophosphoglycerophosphodiradylglycerols [GP1201]	--	--	--	--	--	--	--
neg_1350	PS(20:3(8Z,11Z,14Z)/17:0)	21.3188	16.4821	8.68602	20.7731	34.8323	35.7375	38.7305	38.7493	22.0096	-0.12325	0.732138	0.199803	unchanged	-1.09772	0.0665464	0.93136	unchanged	-0.97447	0.0744018	0.890929	unchanged	13.9903	C43H78NO10P	1644.09	1.47598	--	--	LMGP03010597	Glycerophospholipids [GP]	Glycerophosphoserines [GP03]	Diacylglycerophosphoserines [GP0301]	--	--	--	--	--	--	--
neg_1361	10-hydroxy-hexadecan-1,16-dioic acid	67645.8	81762.4	86634.9	196988	224049	212238	125754	110265	111353	0.866349	0.00113346	1.08438	up	-0.557433	0.00839552	1.08092	down	-1.42378	0.000286665	1.13743	down	10.9184	C16H30O5	301.205	1.47598	--	--	LMFA01170058	Fatty Acyls [FA]	Fatty Acids and Conjugates [FA01]	Dicarboxylic acids [FA0117]	HMDB0037830	--	Organic compounds	Lipids and lipid-like molecules	Fatty Acyls	Fatty acids and conjugates	Animals
neg_1367	20-Trihydroxy-leukotriene-B4	126.847	138.235	136.785	216.215	259.096	255.517	86.3623	88.6695	77.0618	1.53557	0.00492056	1.0877	up	0.67276	0.000582903	1.14466	up	-0.862814	0.0112638	1.11271	down	3.57692	C20H32O7	813.502	1.47598	--	--	LMFA03020066	Fatty Acyls [FA]	Eicosanoids [FA03]	Leukotrienes [FA0302]	HMDB0012643	--	Organic compounds	Lipids and lipid-like molecules	Fatty Acyls	Eicosanoids	Animals
neg_1368	3,5-Di-O-methyl-8-prenylafzelechin-4beta-ol	86.2894	87.4413	81.5338	133.16	137.214	161.538	101.621	81.149	78.2372	0.726648	0.00847722	1.02424	up	-0.0320944	0.821863	0.145204	unchanged	-0.758743	0.0185656	1.09876	down	-7.4874	C22H26O6	431.168	1.47598	--	--	--	--	--	--	--	--	--	--	--	--	--
neg_1370	Ulexone B	80.2379	81.2071	52.7991	97.6925	112.66	66.4308	105.965	77.9627	73.6226	0.103899	0.726379	0.205103	unchanged	-0.2656	0.353843	0.541579	unchanged	-0.369499	0.283292	0.613811	unchanged	-9.34468	C25H22O5	401.136	1.47598	--	--	LMPK12050212	Polyketides [PK]	Flavonoids [PK12]	Isoflavonoids [PK1205]	--	--	--	--	--	--	--
neg_1373	Hesperetin 7-O-rhamnoside	370.655	393.428	359.837	568.344	620.009	555.387	832.516	740.714	789.837	-0.438476	0.00434827	1.0521	down	-1.07212	0.00160186	1.1568	down	-0.633645	0.00278187	1.1241	down	-25.6016	C22H24O10	483.176	1.47598	--	--	--	--	--	--	--	--	--	--	--	--	--
neg_1375	N-hexanoyl-homoserine lactone	5.72568	8.12938	23.4609	2.36254	13.3201	13.4588	22.4376	19.2514	18.3594	-1.04306	0.0949696	0.882641	unchanged	-0.686335	0.304278	0.646979	unchanged	0.356724	0.70644	0.230468	unchanged	1.81307	C10H17NO3	457.256	1.47598	C21197	--	LMFA08030025	Fatty Acyls [FA]	Fatty amides [FA08]	Fatty acyl homoserine lactones [FA0803]	--	--	--	--	--	--	--
neg_1376	(17Z)-1alpha,25-dihydroxy-26,27-dimethyl-17,20,22,22,23,23-hexadehydrovitamin D3 / (17Z)-1alpha,25-dihydroxy-26,27-dimethyl-17,20,22,22,23,23-hexadehydrocholecalciferol	90.5671	98.2216	94.8105	95.6486	77.9362	76.8016	251.535	260.314	246.612	-1.59892	6.4659e-05	1.1007	down	-1.41922	3.91481e-05	1.1659	down	0.179697	0.203838	0.744987	unchanged	13.0947	C29H42O3	459.294	1.47598	--	--	LMST03020391	Sterol Lipids [ST]	Secosteroids [ST03]	Vitamin D3 and derivatives [ST0302]	--	--	--	--	--	--	--
neg_1379	(23S,25R)-25-hydroxyvitamin D3 26,23-peroxylactone / (23S,25R)-25-hydroxycholecalciferol 26,23-peroxylactone	57.6178	55.4383	50.7569	81.279	82.3358	97.9021	114.193	126.024	101.635	-0.386469	0.0425948	0.921467	unchanged	-1.06132	0.00936529	1.13391	down	-0.674855	0.0165063	1.08396	down	-1.89543	C27H40O5	489.285	1.48345	--	--	LMST03020121	Sterol Lipids [ST]	Secosteroids [ST03]	Vitamin D3 and derivatives [ST0302]	--	--	--	--	--	--	--
neg_1383	agavoside A	23.5577	26.6037	17.6979	154.203	150.817	166.175	144.803	165.333	130.821	0.0956866	0.432764	0.458283	unchanged	-2.70002	0.00421406	1.15207	down	-2.79571	9.83751e-05	1.14594	down	-4.03157	C33H52O9	613.333	1.47598	--	--	--	--	--	--	--	--	--	--	--	--	--
neg_1384	PA(18:4(6Z,9Z,12Z,15Z)/13:0)	2713.18	3206.73	3272.32	5350.74	6077.05	6071.44	6400.76	5666.86	5630.12	-0.016273	0.858506	0.104532	unchanged	-0.945079	0.00125349	1.14117	down	-0.928806	0.00113118	1.12366	down	-1.13529	C34H59O8P	625.387	1.47598	--	--	LMGP10010424	Glycerophospholipids [GP]	Glycerophosphates [GP10]	Diacylglycerophosphates [GP1001]	--	--	--	--	--	--	--
neg_1388	Oleandomycin	1.84927	0.521242	4.81306	3.59578	0.682179	8.95485e-07	0.760953	5.20188	8.95485e-07	-0.479074	0.790648	0.156587	unchanged	0.268705	0.853519	0.11395	unchanged	0.747779	0.595891	0.317765	unchanged	-36.6368	C35H61NO12	708.369	1.47598	--	--	--	--	--	--	HMDB0255932	--	Organic compounds	Organic oxygen compounds	Organooxygen compounds	Carbohydrates and carbohydrate conjugates	Animals
neg_1390	DGTS(16:0/18:2(9Z,12Z))	293.084	313.021	305.987	755.548	833.979	813.854	469.405	389.57	405.502	0.926524	0.000364027	1.0876	up	-0.47129	0.0345359	1.07344	down	-1.39781	0.00133506	1.14406	down	5.60006	C44H81NO7	734.598	1.47598	--	--	LMGL07010002	Glycerolipids [GL]	Betaine diradylglycerols [GL07]	Betaine diacylglycerols [GL0701]	--	--	--	--	--	--	--
neg_1391	PS(13:0/18:4(6Z,9Z,12Z,15Z))	43.4571	41.5625	27.0527	68.6569	85.2058	64.2144	54.4843	43.8863	27.3846	0.794221	0.0408531	0.922328	unchanged	-0.166187	0.6578	0.273873	unchanged	-0.960408	0.0138732	1.04188	down	-37.7988	C37H64NO10P	748.369	1.47598	--	--	LMGP03010081	Glycerophospholipids [GP]	Glycerophosphoserines [GP03]	Diacylglycerophosphoserines [GP0301]	--	--	--	--	--	--	--
neg_1393	MGDG(20:5(5Z,8Z,11Z,14Z,17Z)/16:3(7Z,10Z,13Z))	9695.41	11157.1	11603.3	4544.07	4966.7	4816.67	1962.95	1764.68	1783.48	1.37837	0.000242586	1.09988	up	2.55806	0.00374376	1.1582	up	1.1797	0.00690714	1.12813	up	1.94197	C45H70O10	815.497	1.48345	--	--	LMGL05010017	Glycerolipids [GL]	Glycosyldiradylglycerols [GL05]	Glycosyldiacylglycerols [GL0501]	--	--	--	--	--	--	--
neg_1397	LMGP06020069	718.356	844.901	787.117	1410.27	1562.91	1525.11	1840.47	1626.68	1601.71	-0.172288	0.112985	0.808353	unchanged	-1.10877	0.00203714	1.14798	down	-0.936482	0.000341586	1.1344	down	-9.62739	C51H93O12P	927.624	1.47598	--	--	--	--	--	--	--	--	--	--	--	--	--
neg_1402	PI(20:1(11Z)/20:3(8Z,11Z,14Z))	54.6073	60.5309	58.5326	98.425	84.5536	112.567	57.8145	46.2746	54.0921	0.901805	0.0179214	1.03167	up	0.134778	0.269911	0.654939	unchanged	-0.767028	0.0326039	1.06483	down	-6.25658	C49H87O13P	959.581	1.47598	--	--	LMGP06010517	Glycerophospholipids [GP]	Glycerophosphoinositols [GP06]	Diacylglycerophosphoinositols [GP0601]	--	--	--	--	--	--	--
neg_1408	PIM1(18:1(9Z)/16:1(9Z))	1492.77	1626.83	1623.97	2127.18	2390.91	2333.7	3838.37	3493.39	3502.57	-0.661057	0.00110528	1.08135	down	-1.19156	0.00104157	1.15934	down	-0.530508	0.00400954	1.11239	down	41.0093	C49H89O18P	995.612	1.47598	--	--	LMGP15010022	Glycerophospholipids [GP]	Glycerophosphoinositolglycans [GP15]	Diacylglycerophosphoinositolglycans [GP1501]	--	--	--	--	--	--	--
neg_1409	PIM1(19:1(9Z)/16:0)	36.0011	32.512	20.3443	53.022	44.9136	52.5473	68.9331	81.6035	59.4883	-0.48096	0.0742811	0.906047	unchanged	-1.241	0.00885704	1.08645	down	-0.760037	0.0301381	1.01643	down	5.10061	C50H93O18P	1011.61	1.4908	--	--	LMGP15010039	Glycerophospholipids [GP]	Glycerophosphoinositolglycans [GP15]	Diacylglycerophosphoinositolglycans [GP1501]	--	--	--	--	--	--	--
neg_141	Levulinic acid	131.446	153.439	161.468	256.436	284.904	266.633	327.322	282.949	299.134	-0.170615	0.104975	0.816459	unchanged	-1.02674	0.00106712	1.14394	down	-0.856121	0.000613342	1.12658	down	40.0885	C5H8O3	151.021	0.58375	--	--	--	--	--	--	--	--	--	--	--	--	--
neg_1418	PG(12:0/16:1(9Z))	114.033	107.782	109.792	157.486	174.677	152.515	250.301	253.127	252.297	-0.640835	0.00492854	1.09261	down	-1.18839	1.29059e-05	1.16734	down	-0.547553	0.0121821	1.10878	down	6.86359	C34H65O10P	1387.83	1.4908	--	--	LMGP04010049	Glycerophospholipids [GP]	Glycerophosphoglycerols [GP04]	Diacylglycerophosphoglycerols [GP0401]	--	--	--	--	--	--	--
neg_1422	PG(19:1(9Z)/16:0)	278.666	306.964	243.548	974.668	1067.81	1061.06	228.427	208.248	232.259	2.21398	0.00076723	1.10159	up	0.309818	0.0848087	0.938401	unchanged	-1.90416	0.000111787	1.14458	down	-14.0674	C41H79O10P	783.505	1.4908	--	--	LMGP04010486	Glycerophospholipids [GP]	Glycerophosphoglycerols [GP04]	Diacylglycerophosphoglycerols [GP0401]	--	--	--	--	--	--	--
neg_1423	PE(20:3(8Z,11Z,14Z)/18:2(9Z,12Z))	10.1119	7.46755	7.11254	71.2196	69.8755	79.984	4.23785	3.21223	5.24183	4.12258	0.00154654	1.10006	up	0.960134	0.0309887	1.02067	up	-3.16245	0.00113426	1.14368	down	5.40748	C43H76NO8P	800.504	1.4908	--	--	LMGP02010915	Glycerophospholipids [GP]	Glycerophosphoethanolamines [GP02]	Diacylglycerophosphoethanolamines [GP0201]	HMDB0009357	--	Organic compounds	Lipids and lipid-like molecules	Glycerophospholipids	Glycerophosphoethanolamines	Animals
neg_1425	PI(15:0/17:2(9Z,12Z))	3.49737	6.77476	5.31337	39.603	41.0121	49.7475	8.95485e-07	8.95485e-07	8.95485e-07	25.5323	0.00528906	1.09318	up	22.468	0.0317186	1.097	up	-3.06425	0.00398118	1.1327	down	-0.665574	C41H75O13P	851.492	1.4908	--	--	LMGP06010112	Glycerophospholipids [GP]	Glycerophosphoinositols [GP06]	Diacylglycerophosphoinositols [GP0601]	--	--	--	--	--	--	--
neg_1437	(5'-(but-3-en-1-yn-1-yl)-[2,2'-bithiophen]-5-yl)methanol	630.607	753.903	754.816	711.986	806.748	756.953	825.06	724.785	719.708	0.00389306	0.965182	0.0257674	unchanged	-0.0852516	0.465243	0.437281	unchanged	-0.0891447	0.417726	0.480021	unchanged	-12.7453	C13H10OS2	266.989	1.49812	--	--	LMFA12000361	Fatty Acyls [FA]	Oxygenated hydrocarbons [FA12]	-	--	--	--	--	--	--	--
neg_1443	1-O-(8R-hydroxy-8-methyl-3Z,9-decadienoyl)-beta-D-glucopyranose	63.561	74.6043	69.0982	527.002	577.765	568.364	2.75455	6.94269	5.25634	6.80592	0.000744963	1.10302	up	3.7929	0.0008036	1.16117	up	-3.01301	0.000669639	1.14707	down	-8.8586	C17H28O8	395.145	1.50528	--	--	LMFA13010039	Fatty Acyls [FA]	Fatty acyl glycosides [FA13]	Fatty acyl glycosides of mono- and disaccharides [FA1301]	--	--	--	--	--	--	--
neg_145	Euchrenone a5	170.162	191.696	211.552	193.063	212.853	179.598	236.694	184.423	199.216	-0.0833369	0.566908	0.333649	unchanged	-0.113475	0.472677	0.431438	unchanged	-0.0301379	0.806379	0.150088	unchanged	-13.2667	C25H26O4	411.153	0.5766	--	--	--	--	--	--	--	--	--	--	--	--	--
neg_1453	Fibraurecdyside A	52.6139	66.1014	61.5476	21.014	31.808	28.826	148.133	151.649	140.076	-2.42955	1.47414e-05	1.10139	down	-1.28694	9.05603e-05	1.15938	down	1.14261	0.00343989	1.09774	up	-6.3388	C34H56O12	677.348	1.52673	--	--	LMST01010430	Sterol Lipids [ST]	Sterols [ST01]	Cholesterol and derivatives [ST0101]	--	--	--	--	--	--	--
neg_1470	N-(3,4-dimethoxybenzyl)-hexadecanamide	211.324	248.204	254.29	630.483	659.974	653.696	204.918	205.036	175.477	1.73157	4.82799e-06	1.10288	up	0.286061	0.0673888	0.921843	unchanged	-1.44551	4.38105e-05	1.14603	down	-12.1276	C25H43NO3	440.302	1.55533	--	--	LMFA08020307	Fatty Acyls [FA]	Fatty amides [FA08]	N-acyl amines [FA0802]	--	--	--	--	--	--	--
neg_1473	9-epi-9-D1t-PhytoP	19.1314	23.0851	17.2108	18.8104	21.9078	23.4894	47.8571	33.3608	41.7363	-0.937304	0.0329529	1.00687	down	-1.04892	0.0242331	1.07264	down	-0.11162	0.512476	0.38998	unchanged	-9.09905	C18H30O5	697.411	1.55533	--	--	LMFA02030007	Fatty Acyls [FA]	Octadecanoids [FA02]	Phytoprostanes [FA0203]	--	--	--	--	--	--	--
neg_1475	N-arachidonoyl glycine	8.95485e-07	0.865536	8.95485e-07	50.7855	64.9624	74.0944	8.95485e-07	8.95485e-07	8.95485e-07	26.0745	0.0112887	1.08023	up	18.2975	0.42265	0.522171	unchanged	-7.77699	0.0112801	1.12361	down	-0.278643	C22H35NO3	767.521	1.56248	--	--	--	--	--	--	HMDB0241918	--	Organic compounds	Organic acids and derivatives	Carboxylic acids and derivatives	Amino acids, peptides, and analogues	Animals
neg_1477	PG(20:1(11Z)/22:6(4Z,7Z,10Z,13Z,16Z,19Z))	48.395	61.8063	67.4793	92.7836	79.5302	59.8924	8.95485e-07	3.35866	8.95485e-07	6.11138	0.0143568	1.07127	up	5.72526	0.00750322	1.14539	up	-0.386121	0.193194	0.728824	unchanged	-0.642606	C48H81O10P	883.526	1.55533	--	--	LMGP04010557	Glycerophospholipids [GP]	Glycerophosphoglycerols [GP04]	Diacylglycerophosphoglycerols [GP0401]	--	--	--	--	--	--	--
neg_1508	2,6E,10E-Trimethyl-2,6,10-dodecatriene	18.6453	15.9787	19.6603	1.58872	3.78168	3.41363	28.3349	25.5914	29.6106	-3.24946	0.000250667	1.09821	down	-0.62188	0.00387529	1.10826	down	2.62758	0.000793344	1.13342	up	-3.18185	C15H26	251.201	1.59108	--	--	LMFA11000034	Fatty Acyls [FA]	Hydrocarbons [FA11]	-	--	--	--	--	--	--	--
neg_1511	PE(21:0/0:0)	96.8979	84.2338	58.8375	45.7833	41.2325	21.3418	577.039	520.607	549.668	-3.92624	0.000149266	1.10208	down	-2.77919	4.93131e-05	1.16357	down	1.14705	0.0379316	0.9797	unchanged	-7.97705	C26H54NO7P	1091.72	1.61253	--	--	LMGP02050026	Glycerophospholipids [GP]	Glycerophosphoethanolamines [GP02]	Monoacylglycerophosphoethanolamines [GP0205]	--	--	--	--	--	--	--
neg_1513	2-(5-hexadecylfuran-2-yl)-acetic acid	141.962	150.617	110.728	255.726	401.691	34.415	71.5225	126.892	1.24141	1.79291	0.260507	0.649828	unchanged	1.01436	0.195328	0.773843	unchanged	-0.778543	0.463157	0.469444	unchanged	18.6121	C22H38O3	395.287	1.60538	--	--	LMFA01150044	Fatty Acyls [FA]	Fatty Acids and Conjugates [FA01]	Heterocyclic fatty acids [FA0115]	--	--	--	--	--	--	--
neg_1514	PS(P-20:0/0:0)	19.3002	18.6431	19.8081	14.0295	20.9262	14.9255	38.5959	44.6129	33.8408	-1.23055	0.00588206	1.04634	down	-1.01919	0.0228968	1.11338	down	0.21136	0.349008	0.591109	unchanged	0.658985	C26H52NO8P	558.318	1.60538	--	--	LMGP03070001	Glycerophospholipids [GP]	Glycerophosphoserines [GP03]	1Z-alkenylglycerophosphoserines [GP0307]	--	--	--	--	--	--	--
neg_1515	PKOHA-PE	274.551	287.479	277.143	276.247	291.526	309.646	586.499	529.036	553.432	-0.927618	0.00058958	1.09321	down	-0.991916	0.00237582	1.15879	down	-0.064298	0.319035	0.599313	unchanged	48.1297	C28H50NO10P	636.344	1.61253	--	--	LMGP20020018	Glycerophospholipids [GP]	Oxidized glycerophospholipids [GP20]	Oxidized glycerophosphoethanolamines [GP2002]	--	--	--	--	--	--	--
neg_1516	Taurolithocholic acid 3-glucuronide	67.435	77.9629	71.5845	50.8863	58.6807	52.0856	157.044	139.423	124.783	-1.38178	0.00808745	1.07835	down	-0.957101	0.0118006	1.12188	down	0.424681	0.0103645	1.05842	up	-15.6458	C32H53NO11S	704.322	1.60538	--	--	--	--	--	--	HMDB0002429	99794-82-8	Organic compounds	Lipids and lipid-like molecules	Steroids and steroid derivatives	Bile acids, alcohols and derivatives	Animals
neg_1519	PS-PG	4.67831	9.55279	8.95485e-07	8.95485e-07	8.95485e-07	8.95485e-07	81.3992	0.183174	4.61258	-24.9354	0.389615	0.528456	unchanged	-2.59856	0.459262	0.480204	unchanged	22.3368	0.227559	0.749346	unchanged	21.1105	C26H49O12P	1227.63	1.6197	--	--	LMGP20060018	Glycerophospholipids [GP]	Oxidized glycerophospholipids [GP20]	Oxidized glycerophosphates [GP2006]	--	--	--	--	--	--	--
neg_1520	4-oxo-2E,11Z-octadecadienoic acid	24.5729	18.9343	24.5294	30.1245	32.1144	28.8294	72.9231	66.9665	64.6323	-1.16723	0.00156932	1.09411	down	-1.58787	0.000195115	1.157	down	-0.420639	0.0359221	1.00786	down	10.773	C18H30O3	339.221	1.6197	--	--	LMFA02000367	Fatty Acyls [FA]	Octadecanoids [FA02]	Other Octadecanoids [FA0200]	--	--	--	--	--	--	--
neg_1537	Ambrettolic acid	935.599	1111.78	1115.31	1685.77	1897.06	1798.21	1428.04	1197.99	1312.73	0.450142	0.00608475	1.03438	up	-0.316589	0.044566	0.961305	unchanged	-0.766731	0.000970012	1.12027	down	20.1086	C16H30O3	315.223	1.64838	--	--	LMFA01050106	Fatty Acyls [FA]	Fatty Acids and Conjugates [FA01]	Hydroxy fatty acids [FA0105]	--	--	--	--	--	--	--
neg_1538	5,4'-Dihydroxy-3,6,3'-trimethoxy-7-prenyloxyflavone	485.584	509.907	427.673	721.358	802.992	795.108	641.312	590.006	574.739	0.360945	0.00765993	1.03125	up	-0.343741	0.0167994	1.04605	down	-0.704686	0.00112845	1.118	down	26.1199	C23H24O8	463.192	1.64838	--	--	LMPK12112976	Polyketides [PK]	Flavonoids [PK12]	Flavones and Flavonols [PK1211]	--	--	--	--	--	--	--
neg_1540	PG(P-16:0/18:0)	4570.09	5121.92	5373.3	942.152	953.36	909.186	1744.67	1559.6	1612.35	-0.809821	0.00418413	1.09074	down	1.61549	0.00337996	1.15592	up	2.42531	0.00327144	1.14174	up	-2.6995	C40H79O9P	769.514	1.64838	--	--	LMGP04030012	Glycerophospholipids [GP]	Glycerophosphoglycerols [GP04]	1-(1Z-alkenyl),2-acylglycerophosphoglycerols [GP0403]	--	--	--	--	--	--	--
neg_1549	PIM1(19:1(9Z)/18:0)	306.213	321.427	332.411	419.567	422.644	382.813	320.039	282.553	324.37	0.402228	0.00575854	1.0358	up	0.0506017	0.520198	0.397032	unchanged	-0.351626	0.00756879	1.08957	down	-5.13535	C52H97O18P	1039.63	1.66308	--	--	LMGP15010042	Glycerophospholipids [GP]	Glycerophosphoinositolglycans [GP15]	Diacylglycerophosphoinositolglycans [GP1501]	--	--	--	--	--	--	--
neg_1553	alpha-D-galactosyl undecaprenyl diphosphate	12.1075	6.81949	10.2723	6.86812	9.19417	4.97447	26.1015	10.6434	23.3156	-1.51351	0.103712	0.881597	unchanged	-1.04048	0.153498	0.836184	unchanged	0.473022	0.24361	0.653419	unchanged	20.6949	C61H102O12P2	1087.7	1.66308	C04507	--	LMPR03030010	Prenol Lipids [PR]	Polyprenols [PR03]	Bactoprenol diphosphates [PR0303]	--	--	--	--	--	--	--
neg_1557	(-)-Euphomine	21.3303	24.5763	23.5461	22.254	17.2629	49.1564	36.5675	24.9959	51.195	-0.346663	0.557071	0.33849	unchanged	-0.699132	0.195494	0.801505	unchanged	-0.352468	0.58459	0.352281	unchanged	-10.7466	C32H44O8	1157.59	1.66308	--	--	LMPR0104300003	Prenol Lipids [PR]	Isoprenoids [PR01]	C20 isoprenoids (diterpenes) [PR0104]	--	--	--	--	--	--	--
neg_1560	1-Heptene	7.32932	6.96568	8.42784	14.7578	16.8282	15.9711	13.3799	12.06	8.51108	0.486203	0.0730441	0.907788	unchanged	-0.579313	0.113407	0.906498	unchanged	-1.06552	0.000590114	1.13128	down	16.0586	C7H14	119.086	1.66308	--	--	LMFA11000319	Fatty Acyls [FA]	Hydrocarbons [FA11]	-	--	--	--	--	--	--	--
neg_1561	PA(O-16:0/20:5(5Z,8Z,11Z,14Z,17Z))	36.7786	32.4044	23.29	280.535	281.695	288.224	200.753	193.722	211.809	0.488239	0.00112054	1.0938	up	-2.71289	2.41668e-05	1.16432	down	-3.20113	5.73825e-06	1.14875	down	-3.43844	C39H69O7P	1359.94	1.66308	--	--	LMGP10020076	Glycerophospholipids [GP]	Glycerophosphates [GP10]	1-alkyl,2-acylglycerophosphates [GP1002]	--	--	--	--	--	--	--
neg_1565	Adipamide	16.311	22.1414	22.1301	40.4322	44.5477	47.8634	32.9767	30.6569	36.308	0.410569	0.0176088	0.990862	unchanged	-0.722186	0.00720602	1.08882	down	-1.13275	0.00119377	1.11774	down	14.3599	C6H12N2O2	143.085	1.66308	--	--	LMFA08010017	Fatty Acyls [FA]	Fatty amides [FA08]	Primary amides [FA0801]	HMDB0304762	628-94-4	Organic compounds	Lipids and lipid-like molecules	Fatty Acyls	Fatty amides	Animals
neg_1566	CL(1'-[16:0/18:2(9Z,12Z)],3'-[18:2(9Z,12Z)/16:0])	31.3705	28.0842	25.346	15.2936	4.83107	6.91529	10.5177	8.95485e-07	32.2063	-0.659949	0.64484	0.279162	unchanged	0.989032	0.275463	0.68733	unchanged	1.64898	0.012229	1.07509	up	-49.739	C77H142O17P2	1435.87	1.66308	--	--	LMGP12010133	Glycerophospholipids [GP]	Glycerophosphoglycerophosphoglycerols [GP12]	Diacylglycerophosphoglycerophosphodiradylglycerols [GP1201]	HMDB0111264	--	Organic compounds	Lipids and lipid-like molecules	Glycerophospholipids	Glycerophosphoglycerophosphoglycerols	Animals
neg_1569	CL(1'-[18:1(9Z)/20:4(5Z,8Z,11Z,14Z)],3'-[18:2(9Z,12Z)/20:0])	159.056	170.834	168.186	198.938	190.954	184.98	68.6471	70.9509	55.8871	1.55618	3.98589e-05	1.09955	up	1.34931	0.000109313	1.1599	up	-0.206877	0.00933371	1.05988	down	-15.0978	C85H152O17P2	1542	1.66308	--	--	LMGP12010641	Glycerophospholipids [GP]	Glycerophosphoglycerophosphoglycerols [GP12]	Diacylglycerophosphoglycerophosphodiradylglycerols [GP1201]	--	--	--	--	--	--	--
neg_1575	3-carboxy-4-methyl-5-propylene-2-furanpropanoic acid	93.7573	272.509	285.181	1492.74	1676.48	1399.93	939.672	574.878	936.413	0.898579	0.0116783	1.02117	up	-1.91163	0.0219512	1.06322	down	-2.81021	0.000321497	1.1358	down	-5.81693	C12H14O5	283.081	1.66308	--	--	LMFA01150065	Fatty Acyls [FA]	Fatty Acids and Conjugates [FA01]	Heterocyclic fatty acids [FA0115]	--	--	--	--	--	--	--
neg_1576	16-F1-PhytoP	186173	228678	246851	346421	395048	352153	336493	291913	318045	0.208513	0.0726643	0.855119	unchanged	-0.516348	0.0157179	1.05791	down	-0.724862	0.00397557	1.09227	down	14.0102	C18H32O5	327.222	1.65577	--	--	LMFA02030001	Fatty Acyls [FA]	Octadecanoids [FA02]	Phytoprostanes [FA0203]	--	--	--	--	--	--	--
neg_1577	PGK2	1040.69	1142.29	1081.22	2280.35	2438.32	2472.04	2128.19	1819.91	1856.72	0.308883	0.0224209	0.991145	unchanged	-0.830522	0.00832549	1.13528	down	-1.13941	0.000318125	1.14371	down	9.23981	C20H30O5	745.421	1.65577	--	--	LMFA03010023	Fatty Acyls [FA]	Eicosanoids [FA03]	Prostaglandins [FA0301]	--	--	--	--	--	--	--
neg_1578	1alpha-hydroxy-24,25,26,27-tetranorvitamin D3 23-carboxylic acid / calcitroic acid	4457.35	5262.26	5553.85	11171.5	12404.3	12361.3	10321.8	8822.52	9303.39	0.337162	0.014276	0.99612	unchanged	-0.897288	0.00186265	1.13249	down	-1.23445	0.000241192	1.13664	down	-34.0616	C23H34O4	395.208	1.66308	C18230	--	LMST03020013	Sterol Lipids [ST]	Secosteroids [ST03]	Vitamin D3 and derivatives [ST0302]	--	--	--	--	--	--	--
neg_1579	17-Hydroxypregnenolone sulfate	87.7332	100.335	74.8946	133.249	149.408	128.143	111.139	111.503	128.305	0.227175	0.0810025	0.838699	unchanged	-0.416398	0.0372042	0.987045	unchanged	-0.643573	0.0075571	1.0689	down	1.35051	C21H32O6S	457.191	1.65577	--	--	--	--	--	--	HMDB0000416	2477-77-2	Organic compounds	Lipids and lipid-like molecules	Steroids and steroid derivatives	Sulfated steroids	Animals
neg_1580	CPA(18:0)	1807.63	2037.43	2075.75	2358.68	2498.93	2449.88	841.922	769.562	807.834	1.59478	5.39782e-05	1.10302	up	1.29119	0.00336388	1.15528	up	-0.303581	0.0169297	1.06623	down	-23.5122	C21H41O6P	839.501	1.66308	--	--	--	--	--	--	HMDB0007004	--	Organic compounds	Lipids and lipid-like molecules	Glycerophospholipids	Glycerophosphates	Animals
neg_1582	PA(20:2(11Z,14Z)/0:0)	75.6059	78.8426	69.1973	107.568	121.992	105.832	71.3087	58.83	53.6067	0.868137	0.00233011	1.06102	up	0.283508	0.10997	0.869775	unchanged	-0.584629	0.00697521	1.09651	down	-36.4287	C23H43O7P	461.251	1.66308	--	--	LMGP10050027	Glycerophospholipids [GP]	Glycerophosphates [GP10]	Monoacylglycerophosphates [GP1005]	--	--	--	--	--	--	--
neg_1584	PG(P-16:0/0:0)	189.035	206.978	208.382	135.994	131.46	130.876	119.551	123.646	104.264	0.197107	0.093621	0.896021	unchanged	0.798638	0.000573789	1.14501	up	0.601532	0.00550464	1.12965	up	0.974336	C22H45O8P	513.284	1.66308	--	--	LMGP04070003	Glycerophospholipids [GP]	Glycerophosphoglycerols [GP04]	1Z-alkenylglycerophosphoglycerols [GP0407]	--	--	--	--	--	--	--
neg_1586	PA(P-16:0/20:5(5Z,8Z,11Z,14Z,17Z))	4966.51	5724.74	6067.56	11569.4	12632.5	12257.6	12735.2	10361.3	10832.7	0.103768	0.371163	0.520582	unchanged	-1.01761	0.00715341	1.12484	down	-1.12138	0.000130151	1.1389	down	-10.6697	C39H67O7P	677.439	1.65577	--	--	LMGP10030022	Glycerophospholipids [GP]	Glycerophosphates [GP10]	1-(1Z-alkenyl),2-acylglycerophosphates [GP1003]	--	--	--	--	--	--	--
neg_1588	DGTS(16:0/18:3(9Z,12Z,15Z))	187.715	226.048	220.052	505.642	537.298	486.319	438.909	378.209	332.494	0.411685	0.0367063	0.971855	unchanged	-0.859014	0.0197875	1.08979	down	-1.2707	0.000131618	1.14036	down	2.57577	C44H79NO7	732.58	1.66308	--	--	LMGL07010005	Glycerolipids [GL]	Betaine diradylglycerols [GL07]	Betaine diacylglycerols [GL0701]	--	--	--	--	--	--	--
neg_1589	(23S,25R)-12alpha,17alpha,23-trihydroxyspirost-5-en-3beta-yl O-alpha-L-rhamnopyranosyl-(1-2)-beta-D-glucopyranoside	72.4493	75.7082	80.6584	123.432	132.583	132.478	135.675	124.893	94.2829	0.130676	0.463632	0.444392	unchanged	-0.633026	0.0722341	1.00073	unchanged	-0.763701	0.000222883	1.13761	down	-7.90853	C40H66O15	807.409	1.65577	--	--	--	--	--	--	--	--	--	--	--	--	--
neg_1590	gypsogenin 3-O-rhamnosylglucosiduronic acid	272.924	295.899	307.911	661.65	705.579	702.937	568.948	476.135	486.271	0.434939	0.013064	1.03831	up	-0.804595	0.0107898	1.12263	down	-1.23953	4.73397e-05	1.14509	down	12.8579	C42H64O14	813.414	1.65577	C08952	--	LMPR0106150006	Prenol Lipids [PR]	Isoprenoids [PR01]	C30 isoprenoids (triterpenes) [PR0106]	--	--	--	--	--	--	--
neg_1593	3-O-(2-O-(2E-decenoyl)-alpha-L-rhamnopyranosyl-(1-2)-alpha-L-rhamnopyranosyl)-3-hydroxydecanoic acid	167.859	175.405	230.672	55.7931	42.4451	57.4722	141.272	122.401	95.0595	-1.20404	0.0264652	1.01833	down	0.677983	0.0471178	0.971795	unchanged	1.88203	0.0154403	1.10327	up	-7.59586	C42H74O14	837.471	1.65577	--	--	LMFA13030007	Fatty Acyls [FA]	Fatty acyl glycosides [FA13]	Rhamnolipids [FA1303]	--	--	--	--	--	--	--
neg_1594	PS(18:0/19:0)	131.157	123.475	104.991	413.494	437.08	413.283	892.832	791.849	756.952	-0.950012	0.00865907	1.08087	down	-2.76329	0.00260154	1.15942	down	-1.81328	1.08689e-05	1.14639	down	2.26883	C43H84NO10P	850.583	1.65577	--	--	LMGP03010317	Glycerophospholipids [GP]	Glycerophosphoserines [GP03]	Diacylglycerophosphoserines [GP0301]	--	--	--	--	--	--	--
neg_1597	1alpha-hydroxy-24-(dimethylphosphoryl)-25,26,27-trinorvitamin D3 / 1alpha-hydroxy-24-(dimethylphosphoryl)-25,26,27-trinorcholecalciferol	14.6041	10.7336	17.6539	8.95485e-07	16.7549	4.52698	153.821	144.394	108.562	-4.25654	0.00598468	1.07708	down	-3.24211	0.0113867	1.13807	down	1.01443	0.283703	0.641447	unchanged	-1.41112	C26H43O3P	867.581	1.65577	--	--	LMST03020071	Sterol Lipids [ST]	Secosteroids [ST03]	Vitamin D3 and derivatives [ST0302]	--	--	--	--	--	--	--
neg_1598	Exodeconolide F	36.2845	42.5981	28.5207	102.098	123.493	101.035	7.93491	8.95485e-07	8.95485e-07	5.36328	0.00200804	1.09313	up	3.75868	0.00411676	1.12092	up	-1.6046	0.00267991	1.12041	down	-7.03803	C28H38O5	907.53	1.66308	--	--	LMST01160023	Sterol Lipids [ST]	Sterols [ST01]	Withanolides and derivatives [ST0116]	--	--	--	--	--	--	--
neg_16	3-(but-3-en-1-yn-1-yl)-1,2-dithiine	70.3506	79.5072	80.5133	69.7752	78.538	86.8276	94.553	74.7554	81.9275	-0.0955183	0.520001	0.367773	unchanged	-0.125084	0.368081	0.541431	unchanged	-0.0295652	0.802548	0.153817	unchanged	2.6698	C8H6S2	376.981	0.198367	--	--	LMFA12000364	Fatty Acyls [FA]	Oxygenated hydrocarbons [FA12]	-	--	--	--	--	--	--	--
neg_1600	PI(22:6(4Z,7Z,10Z,13Z,16Z,19Z)/22:6(4Z,7Z,10Z,13Z,16Z,19Z))	126.475	128.61	154.772	42.2662	33.5637	30.6895	57.5285	51.5734	37.6583	-0.462346	0.13769	0.773427	unchanged	1.48166	0.002385	1.13376	up	1.94401	0.00361643	1.12867	up	13.5924	C53H79O13P	989.517	1.66308	--	--	LMGP06010951	Glycerophospholipids [GP]	Glycerophosphoinositols [GP06]	Diacylglycerophosphoinositols [GP0601]	--	--	--	--	--	--	--
neg_1611	hexane	38.6063	47.7148	42.6055	84.7708	101.607	100.357	69.7151	72.8963	77.7784	0.379658	0.0390812	0.974569	unchanged	-0.773507	0.00104722	1.13784	down	-1.15316	0.00361304	1.12047	down	-1.4323	C6H14	107.084	1.67043	C11271	--	LMFA11000007	Fatty Acyls [FA]	Hydrocarbons [FA11]	-	HMDB0029600	110-54-3	Organic compounds	Hydrocarbons	Saturated hydrocarbons	Alkanes	Animals,Plants,Microbe
neg_1612	octane	50.0397	59.864	61.7462	107.675	128.253	128.383	91.0207	87.0768	95.8811	0.411107	0.0358435	0.993072	unchanged	-0.674594	0.00236787	1.13017	down	-1.0857	0.00357467	1.11716	down	-7.2482	C8H18	149.131	1.67043	C01387	--	LMFA11000002	Fatty Acyls [FA]	Hydrocarbons [FA11]	-	HMDB0001485	111-65-9	Organic compounds	Hydrocarbons	Saturated hydrocarbons	Alkanes	Animals,Plants
neg_1616	Peridinin	485.381	540.97	555.812	483.387	492.722	516.869	269.316	236.811	222.893	1.03416	0.000207565	1.09509	up	1.11787	0.000839465	1.14959	up	0.083705	0.302451	0.611199	unchanged	26.195	C39H50O7	1259.74	1.67043	--	--	--	--	--	--	HMDB0256341	--	Organic compounds	Lipids and lipid-like molecules	Prenol lipids	Terpene lactones	Animals
neg_1618	PKDdiA-PA	43.6643	54.8632	41.1414	44.8482	49.7836	44.8374	19.9322	25.3779	10.4827	1.3218	0.01436	1.04799	up	1.32386	0.00994795	1.07131	up	0.00206313	0.989329	0.00808063	unchanged	8.45415	C31H55O11P	1327.72	1.67043	--	--	LMGP20070004	Glycerophospholipids [GP]	Oxidized glycerophospholipids [GP20]	Oxidized glycerophosphoglycerols [GP2007]	--	--	--	--	--	--	--
neg_1622	1-Undecene	55.1962	69.0106	70.0944	150.187	176.947	168.406	118.972	112.956	114.734	0.515472	0.0201259	1.05033	up	-0.835236	0.00423579	1.14471	down	-1.35071	0.00107097	1.13055	down	-14.2531	C11H22	189.161	1.67043	--	--	LMFA11000332	Fatty Acyls [FA]	Hydrocarbons [FA11]	-	HMDB0029551	821-95-4	Organic compounds	Hydrocarbons	Unsaturated hydrocarbons	Unsaturated aliphatic hydrocarbons	Animals,Plants
neg_1623	Liamocin A2	27.0477	21.6304	23.1996	36.3792	33.0364	25.8155	8.63191	1.60771	4.87262	2.65572	0.00348485	1.06433	up	2.24983	0.00226631	1.12668	up	-0.405888	0.113289	0.853827	unchanged	47.8359	C38H70O16	1610.01	1.67043	--	--	LMFA00000046	Fatty Acyls [FA]	Other Fatty Acyls [FA00]	-	--	--	--	--	--	--	--
neg_1626	Laurylaldehyde	4.1325	2.32902	2.5689	36.425	40.0458	40.2328	18.8813	13.1386	11.0763	1.43721	0.00249589	1.08001	up	-2.2547	0.0337189	1.07506	down	-3.69191	0.000194201	1.14615	down	-11.5525	C12H24O	219.15	1.67043	C02278	--	LMFA06000071	Fatty Acyls [FA]	Fatty aldehydes [FA06]	-	HMDB0033933	112-54-9	Organic compounds	Organic oxygen compounds	Organooxygen compounds	Carbonyl compounds	Animals,Plants
neg_1627	12-hydroxy-13-tetradecenoic acid	17.6105	14.5499	12.1965	54.4499	62.5238	72.0025	32.2539	39.2633	42.314	0.731308	0.0204193	0.999912	unchanged	-1.35966	0.00609472	1.12164	down	-2.09097	0.00670923	1.12246	down	33.6408	C14H26O3	241.189	1.67043	--	--	LMFA01050180	Fatty Acyls [FA]	Fatty Acids and Conjugates [FA01]	Hydroxy fatty acids [FA0105]	--	--	--	--	--	--	--
neg_1629	N-(6-aminohexanoyl)-6-aminohexanoic acid	13.8349	14.7519	16.516	27.3492	34.5598	30.5627	19.0831	19.9648	21.5717	0.609226	0.0261286	1.01993	up	-0.426567	0.00862526	1.07891	down	-1.03579	0.00958756	1.10614	down	-0.675533	C12H24N2O3	265.153	1.67043	C20988	--	LMFA00000009	Fatty Acyls [FA]	Other Fatty Acyls [FA00]	-	--	--	--	--	--	--	--
neg_1630	alpha-androstenol	177.663	206.668	211.745	625.503	678.621	672.478	431.277	380.764	393.058	0.713872	0.000361086	1.08805	up	-1.01559	0.000708318	1.14858	down	-1.72946	7.61193e-05	1.14528	down	7.34773	C19H30O	309.213	1.67043	--	--	LMST02020008	Sterol Lipids [ST]	Steroids [ST02]	C19 steroids (androgens) and derivatives [ST0202]	HMDB0005935	1153-51-1	Organic compounds	Lipids and lipid-like molecules	Steroids and steroid derivatives	Androstane steroids	Animals
neg_1631	Raspailyne B1	50.0712	57.569	28.9147	257.289	293.921	311.54	157.844	98.2162	113.648	1.22256	0.00247785	1.0606	up	-1.43691	0.0318528	1.03971	down	-2.65946	0.000814833	1.13676	down	35.449	C17H28O3	279.207	1.67043	--	--	LMGL01030011	Glycerolipids [GL]	Monoradylglycerols [GL01]	Mono-(1Z-alkenyl)-glycerols [GL0103]	--	--	--	--	--	--	--
neg_1632	12S-hydroxy-16-heptadecynoic acid	147.248	176.579	169.957	1041.6	1158.86	1083.4	532.007	437.64	450.26	1.20959	0.000186907	1.09323	up	-1.52385	0.00553806	1.14486	down	-2.73344	0.000728858	1.14618	down	25.0696	C17H30O3	281.219	1.67043	--	--	LMFA01050146	Fatty Acyls [FA]	Fatty Acids and Conjugates [FA01]	Hydroxy fatty acids [FA0105]	--	--	--	--	--	--	--
neg_1634	2-hydroxy-pentadecanoic acid	14.6254	15.7592	13.0245	24.4113	23.4717	19.7173	13.4644	16.6933	11.0481	0.714186	0.0160694	0.990371	unchanged	0.075151	0.71416	0.230547	unchanged	-0.639035	0.0146653	1.0651	down	-12.487	C15H30O3	293.186	1.67043	--	--	LMFA01050045	Fatty Acyls [FA]	Fatty Acids and Conjugates [FA01]	Hydroxy fatty acids [FA0105]	--	--	--	--	--	--	--
neg_164	PS(13:0/0:0)	199.12	240.662	227.362	164.799	182.134	200.097	125.193	112.229	113.792	0.639269	0.0137065	1.04711	up	0.925645	0.00792096	1.13428	up	0.286376	0.0679036	0.899142	unchanged	-19.0823	C19H38NO9P	454.212	0.59805	--	--	LMGP03050005	Glycerophospholipids [GP]	Glycerophosphoserines [GP03]	Monoacylglycerophosphoserines [GP0305]	--	--	--	--	--	--	--
neg_1640	3beta-(3-methyl-butanoyloxy)-villanovane-13alpha,17-diol	12.6333	9.30696	36.2328	18.2747	13.4499	5.42347	25.3159	31.9535	8.45455	-0.823133	0.314582	0.568505	unchanged	-0.176068	0.83045	0.133097	unchanged	0.647065	0.508931	0.406211	unchanged	-0.082527	C25H42O6	459.273	1.67043	--	--	LMPR0104150002	Prenol Lipids [PR]	Isoprenoids [PR01]	C20 isoprenoids (diterpenes) [PR0104]	--	--	--	--	--	--	--
neg_1642	Broussonol A	30.8356	19.6792	10.524	49.5844	34.0551	13.2559	26.4088	41.9864	19.0333	0.148324	0.815311	0.138299	unchanged	-0.518378	0.382776	0.515248	unchanged	-0.666702	0.391556	0.510762	unchanged	11.8082	C25H24O7	471.127	1.67043	--	--	LMPK12112297	Polyketides [PK]	Flavonoids [PK12]	Flavones and Flavonols [PK1211]	--	--	--	--	--	--	--
neg_1647	Erythromycin D	714.393	804.348	858.041	1064.51	1139.71	1137.06	1017.96	821.416	932.843	0.269362	0.0623927	0.924742	unchanged	-0.222031	0.141859	0.795637	unchanged	-0.491393	0.00554448	1.10044	down	-45.6841	C36H65NO12	738.388	1.67043	C06633	--	LMPK04000010	Polyketides [PK]	Macrolides and lactone polyketides [PK04]	-	--	--	--	--	--	--	--
neg_1649	PE(O-20:0/18:0)	476.836	539.393	546.578	1429.69	1555.54	1526.35	1176.93	1001.31	1034.78	0.489702	0.00399973	1.05688	up	-1.03979	0.00405457	1.14223	down	-1.52949	0.000122506	1.14495	down	-10.3619	C43H88NO7P	760.615	1.67043	--	--	LMGP02020071	Glycerophospholipids [GP]	Glycerophosphoethanolamines [GP02]	1-alkyl,2-acylglycerophosphoethanolamines [GP0202]	--	--	--	--	--	--	--
neg_165	11alpha,19-dihydroxytelocinobufagin	1271.49	1460.38	1440.27	1173.47	1272.06	1207.02	777.865	675.487	667.286	0.784403	0.000459906	1.0874	up	0.976286	0.00158205	1.1444	up	0.191883	0.0833805	0.911233	unchanged	16.5923	C24H34O7	455.212	0.59805	--	--	LMST01130013	Sterol Lipids [ST]	Sterols [ST01]	Bufanolides and derivatives [ST0113]	--	--	--	--	--	--	--
neg_1651	OKDdiA-PS	58.7945	59.7449	82.144	22.2262	10.3964	8.95485e-07	15.0295	8.95485e-07	45.5236	-0.89233	0.576996	0.33035	unchanged	1.72865	0.0523174	0.974898	unchanged	2.62098	0.00537495	1.08273	up	-32.1203	C36H62NO13P	782.341	1.67043	--	--	--	--	--	--	--	--	--	--	--	--	--
neg_1652	PS(22:6(4Z,7Z,10Z,13Z,16Z,19Z)/13:0)	62.2615	60.1264	48.0329	81.67	70.6412	84.2103	69.3061	62.032	88.1576	0.107778	0.565296	0.338097	unchanged	-0.365091	0.160255	0.787228	unchanged	-0.472869	0.0224288	1.00645	down	-41.9658	C41H68NO10P	800.395	1.67043	--	--	LMGP03010818	Glycerophospholipids [GP]	Glycerophosphoserines [GP03]	Diacylglycerophosphoserines [GP0301]	--	--	--	--	--	--	--
neg_1653	gitoxin	12.063	20.4131	22.2045	22.9159	28.7694	23.4265	21.0246	17.7806	25.4972	0.22417	0.286259	0.580538	unchanged	-0.233843	0.45545	0.44946	unchanged	-0.458013	0.150635	0.785413	unchanged	8.62414	C41H64O14	815.406	1.67043	--	--	--	--	--	--	--	--	--	--	--	--	--
neg_1654	Osirisyne E	111269	128751	138363	73622.5	80587.7	77995.9	44076	39216.8	41128.8	0.900169	0.00026647	1.09444	up	1.60461	0.00720585	1.14725	up	0.704442	0.0201172	1.08945	up	0.944116	C47H72O10	841.512	1.67043	--	--	LMFA01031216	Fatty Acyls [FA]	Fatty Acids and Conjugates [FA01]	Unsaturated fatty acids [FA0103]	--	--	--	--	--	--	--
neg_166	Helvolic acid	42.4371	44.4372	41.0398	9.00002	1.51373	8.5425	9.12921	11.904	2.50614	-0.304813	0.706849	0.219023	unchanged	2.44203	0.00301469	1.15122	up	2.74684	0.00152156	1.13767	up	4.37567	C33H44O8	613.304	0.59805	--	--	--	--	--	--	--	--	--	--	--	--	--
neg_1664	Galalpha1-3Galalpha1-4Galbeta1-4Glcbeta-Cer(d18:1/26:1(17Z))	91.6212	79.0527	76.0115	29.453	19.3803	23.8159	32.2446	29.3642	31.2112	-0.353487	0.138711	0.820044	unchanged	1.41017	0.00714785	1.14751	up	1.76365	0.00123639	1.12881	up	-0.980254	C68H125NO23	1322.86	1.6778	--	--	LMSP0502AL08	Sphingolipids [SP]	Neutral glycosphingolipids [SP05]	Galalpha1-4Galbeta1-4Glc- (Globo series) [SP0502]	--	--	--	--	--	--	--
neg_1666	Undecan-1-ol	25.8137	26.4551	25.4549	62.4752	59.8351	64.583	49.0724	39.3862	54.7384	0.384214	0.0722358	0.929018	unchanged	-0.881575	0.0391767	1.07956	down	-1.26579	0.000932001	1.14617	down	15.6433	C11H24O	217.184	1.6778	--	--	LMFA05000144	Fatty Acyls [FA]	Fatty alcohols [FA05]	-	HMDB0013113	112-42-5	Organic compounds	Lipids and lipid-like molecules	Fatty Acyls	Fatty alcohols	Microbe,Animals,Plants
neg_1667	2,4-pentadecadienal	5.70397	4.46725	8.95485e-07	46.8527	44.1584	53.1297	15.7119	17.9966	14.7338	1.57314	0.00319636	1.08781	up	-2.25178	0.00665862	1.11525	down	-3.82492	0.000366746	1.13808	down	-32.0507	C15H26O	257.161	1.6778	--	--	LMFA06000085	Fatty Acyls [FA]	Fatty aldehydes [FA06]	-	--	--	--	--	--	--	--
neg_1668	N-stearoyl proline	15.7994	20.1976	13.3311	48.8844	46.8865	53.8269	27.356	39.1265	38.0681	0.516888	0.0373685	0.959251	unchanged	-1.08372	0.0220366	1.0602	down	-1.60061	0.000315764	1.13292	down	-15.783	C23H43NO3	416.288	1.6778	--	--	--	--	--	--	HMDB0241948	--	Organic compounds	Organic acids and derivatives	Carboxylic acids and derivatives	Amino acids, peptides, and analogues	Animals
neg_1670	DG(18:4(6Z,9Z,12Z,15Z)/22:6(4Z,7Z,10Z,13Z,16Z,19Z)/0:0)[iso2]	27.4473	8.395	7.25362	89.8179	47.607	52.2934	42.2162	36.0299	44.4371	0.628921	0.233692	0.701661	unchanged	-1.50931	0.042004	1.03209	down	-2.13823	0.048344	0.982067	unchanged	29.5006	C43H64O5	681.47	1.6778	--	--	LMGL02010521	Glycerolipids [GL]	Diradylglycerols [GL02]	Diacylglycerols [GL0201]	HMDB0007353	--	Organic compounds	Lipids and lipid-like molecules	Glycerolipids	Diradylglycerols	Animals
neg_1672	Pentane	14.68	18.9296	17.393	29.9561	35.8106	36.5419	25.5462	24.388	29.2362	0.369896	0.0447264	0.921952	unchanged	-0.634392	0.00862103	1.08097	down	-1.00429	0.00443416	1.10585	down	-11.46	C5H12	93.0677	1.6778	--	--	LMFA11000583	Fatty Acyls [FA]	Hydrocarbons [FA11]	-	HMDB0029603	109-66-0	Organic compounds	Hydrocarbons	Saturated hydrocarbons	Alkanes	Animals,Plants
neg_1678	Heptane	20.5312	23.2429	24.7396	42.253	49.9034	53.5341	37.9881	36.234	39.0427	0.363207	0.0753872	0.933163	unchanged	-0.725233	0.00106965	1.14541	down	-1.08844	0.009249	1.10812	down	6.31332	C7H16	121.101	1.68525	--	--	--	--	--	--	HMDB0245230	591-76-4	Organic compounds	Hydrocarbons	Saturated hydrocarbons	Alkanes	Animals,Plants
neg_1681	GlcNAcbeta1-3(GalNAcbeta1-4)Galbeta1-4Glcbeta-Cer(d18:1/20:0)	224.113	225.215	226.042	63.4884	57.4581	33.6703	169.905	140.287	101.091	-1.41143	0.0337543	0.98326	unchanged	0.715549	0.0475195	1.06404	up	2.12698	0.00265528	1.14321	up	10.1824	C66H121N3O23	1344.83	1.68525	--	--	LMSP0503AN03	Sphingolipids [SP]	Neutral glycosphingolipids [SP05]	GalNAcbeta1-4Galbeta1-4Glc- (Ganglio series) [SP0503]	--	--	--	--	--	--	--
neg_1684	megestrol	46487.6	177164	181898	69544.2	80927.4	123265	131636	73868.1	124090	-0.267902	0.48851	0.39367	unchanged	0.299189	0.638331	0.298618	unchanged	0.567091	0.432561	0.483554	unchanged	27.2643	C21H28O3	327.206	1.68525	C07120	--	LMST02030177	Sterol Lipids [ST]	Steroids [ST02]	C21 steroids (gluco/mineralocorticoids, progestogins) and derivatives [ST0203]	HMDB0014495	3562-63-8	Organic compounds	Lipids and lipid-like molecules	Steroids and steroid derivatives	Pregnane steroids	Animals
neg_1686	Macrolactin O	152.516	161.169	157.571	193.818	201.118	215.976	37.4556	27.6355	27.6344	2.71992	0.000185622	1.10087	up	2.34547	1.23518e-05	1.16538	up	-0.374451	0.0108635	1.10101	down	-3.56707	C30H42O10	583.25	1.68525	--	--	--	--	--	--	--	--	--	--	--	--	--
neg_1687	2-methyl-5-(8Z.11,14-pentadecatrienyl) resorcinol	22.5113	21.0971	32.0455	24.1125	24.9144	14.9363	44.8575	18.3182	31.8707	-0.57139	0.310107	0.584632	unchanged	-0.329217	0.501652	0.418204	unchanged	0.242173	0.453628	0.440217	unchanged	-0.920737	C22H32O2	655.473	1.68525	--	--	LMPK15030057	Polyketides [PK]	Phenolic lipids [PK15]	Alkyl resorcinols and derivatives [PK1503]	--	--	--	--	--	--	--
neg_1688	PGH1	116.863	129.214	204.02	94.4945	81.5888	102.645	13.0982	5.95389	8.65664	3.33045	0.00255535	1.09181	up	4.02183	0.0347621	1.08879	up	0.69138	0.165459	0.821812	unchanged	-2.40973	C20H34O5	767.493	1.68525	--	--	LMFA03010044	Fatty Acyls [FA]	Eicosanoids [FA03]	Prostaglandins [FA0301]	--	--	--	--	--	--	--
neg_1689	PG(O-16:0/20:2(11Z,14Z))	2298.26	2659.04	2738.59	725.241	717.205	638.743	800.205	765.832	737.694	-0.146565	0.0984341	0.825467	unchanged	1.74012	0.00500006	1.15453	up	1.88668	0.00392856	1.13704	up	-9.68648	C42H81O9P	795.524	1.68525	--	--	LMGP04020013	Glycerophospholipids [GP]	Glycerophosphoglycerols [GP04]	1-alkyl,2-acylglycerophosphoglycerols [GP0402]	--	--	--	--	--	--	--
neg_1691	PS(20:3(8Z,11Z,14Z)/16:0)	250.28	284.556	276.28	307.591	335.232	359.836	514.685	457.33	422.527	-0.475961	0.02183	0.999145	unchanged	-0.781811	0.0105212	1.11954	down	-0.30585	0.0305978	0.997562	unchanged	-1.02457	C42H76NO10P	830.518	1.69258	--	--	LMGP03010595	Glycerophospholipids [GP]	Glycerophosphoserines [GP03]	Diacylglycerophosphoserines [GP0301]	HMDB0012420	--	Organic compounds	Lipids and lipid-like molecules	Glycerophospholipids	Glycerophosphoserines	Animals
neg_1694	PI(14:0/22:6(4Z,7Z,10Z,13Z,16Z,19Z))	348.015	417.216	457.066	135.296	141.896	142.111	183.475	245.154	185.128	-0.549672	0.0838595	0.934903	unchanged	0.993856	0.00914627	1.09412	up	1.54353	0.013535	1.11795	up	-4.2737	C45H75O13P	899.489	1.68525	--	--	LMGP06010892	Glycerophospholipids [GP]	Glycerophosphoinositols [GP06]	Diacylglycerophosphoinositols [GP0601]	--	--	--	--	--	--	--
neg_1700	TG(18:1(9Z)/20:5(5Z,8Z,11Z,14Z,17Z)/20:5(5Z,8Z,11Z,14Z,17Z))[iso3]	14.1901	6.8489	8.95485e-07	36.6457	25.0946	13.5043	136.557	142.841	198.705	-2.66766	0.0136303	1.05508	down	-4.50618	0.0134991	1.12893	down	-1.83852	0.0960094	0.868433	unchanged	-8.07869	C61H96O6	969.711	1.68525	--	--	LMGL03011397	Glycerolipids [GL]	Triradylglycerols [GL03]	Triacylglycerols [GL0301]	--	--	--	--	--	--	--
neg_1705	3R,4S-Epoxy-6Z,9Z-nonadecadiene	31.8274	33.6178	36.4305	8.06542	8.05188	10.1598	101.028	103.781	103.566	-3.55281	2.42004e-07	1.10448	down	-1.59788	7.58312e-06	1.16657	down	1.95493	0.000454675	1.1413	up	-3.9555	C19H34O	313.229	1.70618	--	--	LMFA12000299	Fatty Acyls [FA]	Oxygenated hydrocarbons [FA12]	-	--	--	--	--	--	--	--
neg_1708	1alpha,25-dihydroxy-24-oxo-23-azavitamin D2 / 1alpha,25-dihydroxy-24-oxo-23-azaergocalciferol	17465.2	20555.4	21823.8	22400.6	24208.4	22741.1	57496.9	52761.5	52839.7	-1.23377	0.000942222	1.09859	down	-1.44645	9.05805e-05	1.15964	down	-0.212686	0.119365	0.859625	unchanged	13.5922	C27H43NO4	480.295	1.70618	--	--	LMST03010007	Sterol Lipids [ST]	Secosteroids [ST03]	Vitamin D2 and derivatives [ST0301]	--	--	--	--	--	--	--
neg_1709	PA(19:0/0:0)	6.4344	2.58493	2.16897	8.11516	6.91669	2.39428	6.28855	9.24228	1.31742	0.0486539	0.950372	0.0367723	unchanged	-0.590609	0.529011	0.387914	unchanged	-0.639263	0.402726	0.489264	unchanged	-12.5311	C22H45O7P	497.283	1.71333	--	--	LMGP10050034	Glycerophospholipids [GP]	Glycerophosphates [GP10]	Monoacylglycerophosphates [GP1005]	HMDB0062322	--	Organic compounds	Lipids and lipid-like molecules	Glycerophospholipids	Glycerophosphates	Animals
neg_1710	PE(0:0/20:3(11Z,14Z,17Z))	805.036	899.459	956.714	1066.9	1121.1	1115.43	2577.38	2360.95	2301.1	-1.13191	0.00299992	1.09548	down	-1.44379	0.000492583	1.15876	down	-0.311883	0.0276254	1.05114	down	-31.9878	C25H46NO7P	548.283	1.70618	--	--	LMGP02050048	Glycerophospholipids [GP]	Glycerophosphoethanolamines [GP02]	Monoacylglycerophosphoethanolamines [GP0205]	HMDB0011484	--	Organic compounds	Lipids and lipid-like molecules	Glycerophospholipids	Glycerophosphoethanolamines	Animals
neg_1712	icas#22	55.8301	67.1034	59.8172	52.8811	38.7392	46.527	113.887	97.1732	101.065	-1.17592	0.00105561	1.07801	down	-0.772247	0.00350421	1.12432	down	0.403669	0.0498401	0.937916	unchanged	2.18715	C28H41NO7	538.259	1.71333	--	--	LMFA13040116	Fatty Acyls [FA]	Fatty acyl glycosides [FA13]	Ascarosides [FA1304]	--	--	--	--	--	--	--
neg_1713	OOB-PA	57.5642	49.6707	41.9887	75.1922	69.2779	81.2516	182.881	173.397	175.211	-1.23549	2.88595e-05	1.10047	down	-1.83256	6.3453e-05	1.16363	down	-0.59707	0.0125614	1.05011	down	21.436	C25H45O9P	565.289	1.70618	--	--	--	--	--	--	--	--	--	--	--	--	--
neg_1714	POB-PS	165.323	177.241	182.11	186.605	221.122	215.596	443.497	432.213	420.258	-1.05598	0.000193459	1.09785	down	-1.30454	1.37865e-05	1.16531	down	-0.248557	0.0734703	0.933448	unchanged	15.5296	C26H48NO11P	616.275	1.70618	--	--	LMGP20040017	Glycerophospholipids [GP]	Oxidized glycerophospholipids [GP20]	Oxidized glycerophosphoserines [GP2004]	--	--	--	--	--	--	--
neg_1715	Tetrahydrobungeanool	41.3247	38.5605	59.4879	34.9776	43.6996	48.511	192.884	297.614	256.769	-2.55466	0.0196315	1.05902	down	-2.42267	0.0182097	1.11658	down	0.131987	0.629976	0.294585	unchanged	-1.01895	C18H33NO2	635.5	1.71333	--	--	LMFA08020321	Fatty Acyls [FA]	Fatty amides [FA08]	N-acyl amines [FA0802]	--	--	--	--	--	--	--
neg_1721	PI(22:2(13Z,16Z)/22:6(4Z,7Z,10Z,13Z,16Z,19Z))	328.988	378.763	353.611	270.059	265.436	274.55	1999.07	2024.35	1795.86	-2.84477	0.00184867	1.10066	down	-2.45492	0.00147714	1.1628	down	0.389842	0.0250311	1.08506	up	27.5472	C53H87O13P	961.608	1.70618	--	--	LMGP06010755	Glycerophospholipids [GP]	Glycerophosphoinositols [GP06]	Diacylglycerophosphoinositols [GP0601]	--	--	--	--	--	--	--
neg_1723	TG(18:1(9Z)/22:4(7Z,10Z,13Z,16Z)/22:5(7Z,10Z,13Z,16Z,19Z))[iso6]	472.203	528.315	536.235	853.087	966.654	972.106	643.557	646.151	597.961	0.564615	0.00839533	1.0645	up	-0.296721	0.0116678	1.07041	down	-0.861335	0.00240046	1.12518	down	-23.138	C65H106O6	1017.75	1.7205	--	--	LMGL03012279	Glycerolipids [GL]	Triradylglycerols [GL03]	Triacylglycerols [GL0301]	--	--	--	--	--	--	--
neg_1728	Zooxanthellactone	34.8686	36.8735	44.9654	51.4684	49.1065	52.0721	83.7735	110.14	79.5374	-0.841083	0.0509784	0.996977	unchanged	-1.22838	0.0233149	1.09021	down	-0.387302	0.0508161	1.0131	unchanged	-36.8082	C22H30O2	711.466	1.7205	--	--	LMFA01031131	Fatty Acyls [FA]	Fatty Acids and Conjugates [FA01]	Unsaturated fatty acids [FA0103]	--	--	--	--	--	--	--
neg_1729	10-fluoro-capric acid	10.4237	6.99526	5.32699	28.251	29.5425	31.333	0.923307	0.566494	0.77274	5.29984	0.000829041	1.10266	up	3.3296	0.0444497	1.06878	up	-1.97024	0.000695089	1.13531	down	16.0665	C10H19FO2	379.273	1.7205	--	--	LMFA01090047	Fatty Acyls [FA]	Fatty Acids and Conjugates [FA01]	Halogenated fatty acids [FA0109]	--	--	--	--	--	--	--
neg_1734	PG(18:0/16:0)	64.1721	73.2393	60.3917	176.553	179.049	201.396	42.734	51.8005	55.3416	1.8939	0.000754306	1.09571	up	0.400294	0.0405121	0.969823	unchanged	-1.49361	0.00103942	1.1374	down	7.03727	C40H79O10P	785.516	1.7205	--	--	LMGP04010888	Glycerophospholipids [GP]	Glycerophosphoglycerols [GP04]	Diacylglycerophosphoglycerols [GP0401]	HMDB0010600	--	Organic compounds	Lipids and lipid-like molecules	Glycerophospholipids	Glycerophosphoglycerols	Animals
neg_1735	N-linolenoyl-glutamine	36.6327	26.1112	15.6298	171.602	167.026	178.965	31.2543	40.5987	25.7204	2.40726	2.19295e-05	1.10131	up	-0.316118	0.443813	0.460936	unchanged	-2.72337	0.000159957	1.14428	down	-15.1481	C23H38N2O4	811.547	1.7205	--	--	LMFA00000004	Fatty Acyls [FA]	Other Fatty Acyls [FA00]	-	--	--	--	--	--	--	--
neg_1736	PG(22:6(4Z,7Z,10Z,13Z,16Z,19Z)/17:0)	6.50789	3.46529	6.30304	9.3822	5.62984	9.43008	0.939609	7.38444	3.5548	1.04097	0.147007	0.751597	unchanged	0.454369	0.537467	0.381453	unchanged	-0.586604	0.167622	0.745761	unchanged	-2.70538	C45H77O10P	853.521	1.7205	--	--	LMGP04010824	Glycerophospholipids [GP]	Glycerophosphoglycerols [GP04]	Diacylglycerophosphoglycerols [GP0401]	--	--	--	--	--	--	--
neg_1740	PE(O-16:0/14:0)	9106.33	10339.6	10895	3531.66	3660.93	3795.19	13850.8	12146.8	12418.3	-1.8058	0.00283393	1.09731	down	-0.34044	0.0227414	1.02045	down	1.46536	0.0058253	1.13397	up	2.11038	C35H72NO7P	1358.03	1.72767	--	--	LMGP02020023	Glycerophospholipids [GP]	Glycerophosphoethanolamines [GP02]	1-alkyl,2-acylglycerophosphoethanolamines [GP0202]	--	--	--	--	--	--	--
neg_1742	GlcAbeta-Cer(d18:0/14:0)	142.814	168.879	126.974	257.766	260.614	294.507	150.916	150.802	136.216	0.892341	0.00366432	1.08241	up	0.00241444	0.986492	0.0108059	unchanged	-0.889927	0.00183902	1.10918	down	4.39226	C38H73NO9	1434.08	1.72767	--	--	LMSP06030002	Sphingolipids [SP]	Acidic glycosphingolipids [SP06]	Glucuronosphingolipids [SP0603]	--	--	--	--	--	--	--
neg_1750	Man-Cer(d16:0(15Me(3OH))/14:0(13Me))	981.082	1090.45	1126.79	585.529	626.211	629.794	1279.1	1161.96	1147.36	-0.962443	0.00241032	1.09235	down	-0.166038	0.0980674	0.854653	unchanged	0.796405	0.00527118	1.12631	up	-16.0102	C38H76NO11P	752.496	1.72767	--	--	LMSP00000027	Sphingolipids [SP]	Other Sphingolipids [SP00]	-	--	--	--	--	--	--	--
neg_1753	LMGP06030016	42.7395	41.3417	41.3745	14.8008	21.8548	23.1724	28.6588	33.5645	35.6007	-0.709367	0.0206366	0.9788	unchanged	0.358918	0.0409438	1.06117	up	1.06829	0.0118538	1.11771	up	16.1539	C43H75O12P	849.482	1.72767	--	--	--	--	--	--	--	--	--	--	--	--	--
neg_1754	PI(22:1(11Z)/22:6(4Z,7Z,10Z,13Z,16Z,19Z))	5.47274	1.92909	10.2299	3.99739	4.40941	2.90291	7.51199	16.1109	10.998	-1.61408	0.085211	0.925105	unchanged	-0.973473	0.177792	0.739522	unchanged	0.640611	0.474645	0.454897	unchanged	-4.42341	C53H89O13P	1009.6	1.74195	--	--	LMGP06010724	Glycerophospholipids [GP]	Glycerophosphoinositols [GP06]	Diacylglycerophosphoinositols [GP0601]	--	--	--	--	--	--	--
neg_1758	PS(22:6(4Z,7Z,10Z,13Z,16Z,19Z)/22:6(4Z,7Z,10Z,13Z,16Z,19Z))	31.1466	32.6166	51.2745	6.4048	8.81833	3.57875	2.6816	14.3347	6.85028	-0.344116	0.684031	0.243992	unchanged	2.26904	0.0249332	1.05178	up	2.61316	0.0328218	1.0617	up	2.57941	C50H74NO10P	900.482	1.74195	--	--	LMGP03010985	Glycerophospholipids [GP]	Glycerophosphoserines [GP03]	Diacylglycerophosphoserines [GP0301]	HMDB0012450	--	Organic compounds	Lipids and lipid-like molecules	Glycerophospholipids	Glycerophosphoserines	Animals
neg_1760	PG(P-20:0/12:0)	289.021	328.638	377.906	104.045	119.783	96.9399	77.3471	88.4589	71.5623	0.434403	0.0334161	0.946262	unchanged	2.06839	0.00831822	1.14347	up	1.63398	0.00915322	1.11858	up	2.45084	C38H75O9P	741.486	1.7491	--	--	LMGP04030056	Glycerophospholipids [GP]	Glycerophosphoglycerols [GP04]	1-(1Z-alkenyl),2-acylglycerophosphoglycerols [GP0403]	--	--	--	--	--	--	--
neg_177	10E-Pentadecen-6,8-diynoic acid	46.9837	63.6188	56.1411	44.0449	38.4725	52.2825	89.2796	71.4295	81.572	-0.845863	0.00642795	1.0377	down	-0.53905	0.0236616	1.01806	down	0.306813	0.166651	0.74378	unchanged	-11.5687	C15H20O2	267.113	0.61235	--	--	LMFA01031097	Fatty Acyls [FA]	Fatty Acids and Conjugates [FA01]	Unsaturated fatty acids [FA0103]	--	--	--	--	--	--	--
neg_1771	PE(18:1(9Z)/22:4(7Z,10Z,13Z,16Z))	11.237	12.8196	14.0807	19.4048	16.2117	2.83992	5.49583	16.9108	8.54791	0.313073	0.706315	0.221332	unchanged	0.30105	0.559076	0.375676	unchanged	-0.0120226	0.985284	0.0124139	unchanged	-2.45823	C45H80NO8P	828.53	1.78485	--	--	LMGP02010652	Glycerophospholipids [GP]	Glycerophosphoethanolamines [GP02]	Diacylglycerophosphoethanolamines [GP0201]	HMDB0009075	--	Organic compounds	Lipids and lipid-like molecules	Glycerophospholipids	Glycerophosphoethanolamines	Animals
neg_1778	Isorhamnetin 3-glucuronide-7-sulfate	8.62522	4.85013	2.54089	0.80766	10.6051	8.95485e-07	1.56822	2.36728	2.28066	0.876555	0.662151	0.271303	unchanged	1.36544	0.204799	0.786752	unchanged	0.488885	0.71627	0.226066	unchanged	-7.73661	C22H20O16S	1203.1	1.79213	--	--	--	--	--	--	--	--	--	--	--	--	--
neg_1779	PE(19:1(9Z)/12:0)	4.74298	11.7505	13.0638	8.95485e-07	8.95485e-07	8.95485e-07	14.1865	1.87523	0.00166708	-22.5116	0.351903	0.569496	unchanged	0.879739	0.442417	0.468694	unchanged	23.3913	0.0623582	1.01761	unchanged	-2.64219	C36H70NO8P	1395.96	1.79213	--	--	LMGP02010793	Glycerophospholipids [GP]	Glycerophosphoethanolamines [GP02]	Diacylglycerophosphoethanolamines [GP0201]	--	--	--	--	--	--	--
neg_1783	Lanugone A	144.921	161.878	171.49	149.239	172.785	153.952	265.489	251.877	257.711	-0.70345	0.00101847	1.09013	down	-0.696455	0.00154151	1.15	down	0.00699482	0.945448	0.0416632	unchanged	-17.7653	C20H26O3	335.157	1.79213	--	--	LMPR0104060002	Prenol Lipids [PR]	Isoprenoids [PR01]	C20 isoprenoids (diterpenes) [PR0104]	--	--	--	--	--	--	--
neg_1785	Rapanone	11254.1	13137.3	13885.3	13612.9	14864.7	13638.9	21747.2	19171.8	19777.5	-0.527229	0.00561587	1.06265	down	-0.665144	0.00247891	1.11974	down	-0.137915	0.242955	0.674042	unchanged	4.93802	C19H30O4	367.214	1.79213	C10399	--	LMPK15050009	Polyketides [PK]	Phenolic lipids [PK15]	Alkyl hydroquinones and derivatives [PK1505]	--	--	--	--	--	--	--
neg_1787	ascr#21	119.362	135.828	137.92	159.598	191.608	170.728	218.891	203.919	199.21	-0.253094	0.049324	0.919756	unchanged	-0.662028	0.000794573	1.14068	down	-0.408934	0.0247213	1.02174	down	1.26939	C19H34O6	403.234	1.79213	--	--	LMFA13040011	Fatty Acyls [FA]	Fatty acyl glycosides [FA13]	Ascarosides [FA1304]	--	--	--	--	--	--	--
neg_1788	20-trifluoro-LTB4	27.4319	35.6968	27.5434	29.1403	20.5107	26.5794	69.7771	77.0029	54.205	-1.39865	0.0156143	1.04401	down	-1.14836	0.0200333	1.0863	down	0.250295	0.268471	0.620384	unchanged	-5.08681	C20H29F3O4	435.198	1.79213	--	--	LMFA03020019	Fatty Acyls [FA]	Eicosanoids [FA03]	Leukotrienes [FA0302]	--	--	--	--	--	--	--
neg_1790	Neurosporaxanthin beta-D-glucopyranoside	3471.15	4018.3	4164.28	3246.4	3492.08	3333.84	6610.63	6053.16	6256.03	-0.909502	0.000775875	1.09681	down	-0.699108	0.00108061	1.14033	down	0.210394	0.117991	0.877312	unchanged	-3.44159	C41H56O7	705.472	1.79213	--	--	LMPR01070207	Prenol Lipids [PR]	Isoprenoids [PR01]	C40 isoprenoids (tetraterpenes) [PR0107]	--	--	--	--	--	--	--
neg_1794	Linolipin I	496.488	559.063	607.698	667.293	728.888	678.708	627.459	579.626	546.299	0.242892	0.0257196	0.962395	unchanged	-0.0761373	0.496764	0.411176	unchanged	-0.31903	0.0307176	1.0099	down	7.404	C43H74O11	787.503	1.79213	--	--	LMGL05010047	Glycerolipids [GL]	Glycosyldiradylglycerols [GL05]	Glycosyldiacylglycerols [GL0501]	--	--	--	--	--	--	--
neg_181	8R,9R-epoxy-13Z,15Z-eicosadien-4,6-diynoic acid	113.396	124.38	122.907	106.884	115.33	110.169	62.4659	49.8632	48.4796	1.0475	0.00126088	1.08775	up	1.16539	0.000408666	1.15165	up	0.117886	0.0966755	0.855543	unchanged	-2.45652	C18H22O3	321.126	0.61235	--	--	LMFA01070049	Fatty Acyls [FA]	Fatty Acids and Conjugates [FA01]	Epoxy fatty acids [FA0107]	--	--	--	--	--	--	--
neg_1814	CL(1'-[16:0/16:0],3'-[20:4(5Z,8Z,11Z,14Z)/16:0])	441.711	499.938	580.888	439.581	418.58	473.922	501.079	453.338	433.564	-0.0593035	0.510689	0.376102	unchanged	0.133489	0.39447	0.520731	unchanged	0.192793	0.252534	0.677424	unchanged	29.0108	C77H142O17P2	1436.1	1.79955	--	--	LMGP12010037	Glycerophospholipids [GP]	Glycerophosphoglycerophosphoglycerols [GP12]	Diacylglycerophosphoglycerophosphodiradylglycerols [GP1201]	HMDB0111865	--	Organic compounds	Lipids and lipid-like molecules	Glycerophospholipids	Glycerophosphoglycerophosphoglycerols	Animals
neg_1815	GlcCer(d18:0/16:0(2OH[R]))	1.79833	5.23864	8.95485e-07	39.026	57.7705	35.4475	8.95485e-07	3.55278	7.87701	3.53233	0.0199259	1.03882	up	-0.699771	0.626017	0.301284	unchanged	-4.2321	0.0221301	1.08829	down	-16.7606	C40H79NO9	1434.12	1.79955	--	--	LMSP05010075	Sphingolipids [SP]	Neutral glycosphingolipids [SP05]	Simple Glc series [SP0501]	--	--	--	--	--	--	--
neg_1816	Gaidic acid	3266.6	3822.08	4098.23	3018.98	3303.89	3418.69	7295.22	6965.63	6448.34	-1.08805	0.00110878	1.09262	down	-0.888459	0.000794788	1.14074	down	0.199586	0.177848	0.761935	unchanged	-38.9398	C16H30O2	253.207	1.79955	--	--	LMFA01030054	Fatty Acyls [FA]	Fatty Acids and Conjugates [FA01]	Unsaturated fatty acids [FA0103]	HMDB0010735	929-79-3	Organic compounds	Lipids and lipid-like molecules	Fatty Acyls	Fatty acids and conjugates	Animals
neg_1819	S-Oblatone B	162.95	176.436	200.208	200.891	197.448	180.687	164.826	161.891	135.461	0.32518	0.0318678	0.957098	unchanged	0.223427	0.148114	0.780986	unchanged	-0.101753	0.367902	0.533896	unchanged	6.37023	C26H38O5	475.273	1.79955	--	--	LMPK13070006	Polyketides [PK]	Aromatic polyketides [PK13]	Diphenylmethanes, acylphloroglucinols and benzophenones [PK1307]	--	--	--	--	--	--	--
neg_1820	PC(O-18:1(11Z)/0:0)	16.2865	11.2497	8.53847	61.2899	59.3562	49.3979	20.4634	44.4113	25.1201	0.917994	0.0485637	0.941032	unchanged	-1.31886	0.123615	0.888897	unchanged	-2.23685	0.00122051	1.12851	down	5.16076	C26H54NO6P	552.37	1.79955	--	--	LMGP01060034	Glycerophospholipids [GP]	Glycerophosphocholines [GP01]	Monoalkylglycerophosphocholines [GP0106]	--	--	--	--	--	--	--
neg_1825	Ecdysone 22-linoleate	3001.06	3533.02	3774.75	3908.93	4247.95	4069.34	4083.44	3704.67	3756.73	0.0827304	0.216118	0.656431	unchanged	-0.163366	0.207711	0.729193	unchanged	-0.246097	0.0913087	0.907652	unchanged	9.35789	C45H74O7	761.52	1.79955	--	--	LMST01010443	Sterol Lipids [ST]	Sterols [ST01]	Cholesterol and derivatives [ST0101]	--	--	--	--	--	--	--
neg_183	(2E,5Z,7E)-decatrienoylcarnitine	21.2287	19.1921	25.7869	26.0289	44.1563	27.8874	56.4587	49.0162	52.5984	-0.688671	0.0596385	0.941262	unchanged	-1.25552	0.000478832	1.14717	down	-0.56685	0.198962	0.755805	unchanged	-4.22959	C17H27NO4	344.162	0.61235	--	--	LMFA07070016	Fatty Acyls [FA]	Fatty esters [FA07]	Fatty acyl carnitines [FA0707]	HMDB0240752	--	Organic compounds	Lipids and lipid-like molecules	Fatty Acyls	Fatty acid esters	Animals
neg_1832	TG(20:3(8Z,11Z,14Z)/20:5(5Z,8Z,11Z,14Z,17Z)/22:1(13Z))[iso6]	371.396	405.319	386.271	610.745	703.914	693.754	422.538	414.352	333.977	0.778478	0.00241526	1.06029	up	-0.00974273	0.936625	0.0511153	unchanged	-0.788221	0.00618684	1.12242	down	-22.5585	C65H108O6	1019.76	1.80685	--	--	LMGL03012106	Glycerolipids [GL]	Triradylglycerols [GL03]	Triacylglycerols [GL0301]	HMDB0051855	--	Organic compounds	Lipids and lipid-like molecules	Glycerolipids	Triradylcglycerols	Animals
neg_1835	6beta-acetoxy-24-methylcholestan-3beta,5alpha,22R,24-tetrol	106.207	100.833	99.726	183.213	163.781	190.435	136.72	140.136	118.468	0.443033	0.0111393	1.01125	up	-0.365902	0.0390329	1.05473	down	-0.808935	0.00755256	1.12426	down	-3.93646	C30H52O6	1061.75	1.81427	--	--	LMST01031065	Sterol Lipids [ST]	Sterols [ST01]	Ergosterols and C24-methyl derivatives [ST0103]	--	--	--	--	--	--	--
neg_1837	PE-NMe(11:0/11:0)	74.1376	81.2924	105.15	143.119	141.849	153.58	88.515	98.5314	78.8415	0.721916	0.00200058	1.07523	up	-0.0290935	0.881185	0.0943205	unchanged	-0.751009	0.0142637	1.08851	down	-18.516	C28H56NO8P	1129.72	1.81427	--	--	LMGP02010348	Glycerophospholipids [GP]	Glycerophosphoethanolamines [GP02]	Diacylglycerophosphoethanolamines [GP0201]	--	--	--	--	--	--	--
neg_1845	17:4(2E,4E,9E,11E)(8Me[R],10Me,15Me[R])	102792	121060	126987	158981	176578	169106	184003	165951	167999	-0.0374975	0.594105	0.307108	unchanged	-0.562018	0.00457119	1.10803	down	-0.52452	0.00625218	1.08623	down	-28.3035	C20H32O2	303.224	1.81427	--	--	LMFA01020381	Fatty Acyls [FA]	Fatty Acids and Conjugates [FA01]	Branched fatty acids [FA0102]	--	--	--	--	--	--	--
neg_1847	Bendigole E	1418.05	1649.07	1731.24	3064.73	3361.64	3263.79	1846.6	1722.61	1661.41	0.889542	0.000390929	1.09434	up	-0.12444	0.270405	0.645916	unchanged	-1.01398	0.000226253	1.13563	down	-39.7997	C23H32O4	371.208	1.81427	--	--	LMST04060030	Sterol Lipids [ST]	Bile acids and derivatives [ST04]	C23 bile acids, alcohols, and derivatives [ST0406]	--	--	--	--	--	--	--
neg_1848	8-aminocaprylic acid	20.1605	14.5739	16.8136	19.9065	13.5602	15.5009	26.9466	30.8698	22.2399	-0.709186	0.0328425	0.946243	unchanged	-0.635098	0.0410351	0.989921	unchanged	0.0740879	0.746736	0.19632	unchanged	-7.83496	C8H17NO2	377.263	1.80685	--	--	LMFA01100059	Fatty Acyls [FA]	Fatty Acids and Conjugates [FA01]	Amino fatty acids [FA0110]	HMDB0247418	1002-57-9	Organic compounds	Lipids and lipid-like molecules	Fatty Acyls	Fatty acids and conjugates	Animals,Plants
neg_1849	Bitocholic acid	712.683	818.37	842.226	670.165	769.174	687.85	962.762	929.032	896.421	-0.390393	0.00622585	1.05015	down	-0.23246	0.0549925	0.984026	unchanged	0.157934	0.181974	0.727564	unchanged	-14.6162	C24H40O5	815.494	1.81427	C17657	--	LMST04010113	Sterol Lipids [ST]	Bile acids and derivatives [ST04]	C24 bile acids, alcohols, and derivatives [ST0401]	--	--	--	--	--	--	--
neg_1850	17-dimethylarsinoyl-9Z-heptadecenoic acid	43.2464	46.7984	42.2414	66.9794	67.4929	67.8037	42.5892	48.0382	47.4686	0.550653	0.00571556	1.09033	up	-0.0620089	0.433307	0.46899	unchanged	-0.612662	0.00277608	1.14138	down	-6.63898	C19H37AsO3	433.191	1.81427	--	--	LMFA00000031	Fatty Acyls [FA]	Other Fatty Acyls [FA00]	-	--	--	--	--	--	--	--
neg_1851	Dehydroepiandrosterone 3-glucuronide	51.141	43.5436	36.8179	38.2999	50.5192	43.7919	98.4073	92.5795	106.914	-1.16763	0.000617994	1.08372	down	-1.17974	0.000699014	1.14241	down	-0.0121098	0.949192	0.0377908	unchanged	-14.1062	C25H36O8	485.209	1.81427	--	--	LMST05010045	Sterol Lipids [ST]	Steroid conjugates [ST05]	Glucuronides [ST0501]	HMDB0010348	3331-64-4	Organic compounds	Lipids and lipid-like molecules	Steroids and steroid derivatives	Steroidal glycosides	Animals
neg_1853	DG(14:1(9Z)/20:5(5Z,8Z,11Z,14Z,17Z)/0:0)[iso2]	287.289	327.8	320.548	940.869	994.834	1013.64	315.446	292.365	288.403	1.71848	0.000248801	1.10221	up	0.0621061	0.43832	0.467653	unchanged	-1.65637	7.48839e-05	1.14633	down	0.0466272	C37H60O5	629.442	1.81427	--	--	LMGL02010417	Glycerolipids [GL]	Diradylglycerols [GL02]	Diacylglycerols [GL0201]	HMDB0007056	--	Organic compounds	Lipids and lipid-like molecules	Glycerolipids	Diradylglycerols	Animals
neg_1854	abietol	37.0623	33.0386	37.1593	32.8557	43.069	21.0644	17.6247	29.3301	31.4218	0.3074	0.469892	0.414089	unchanged	0.452619	0.144508	0.852125	unchanged	0.145219	0.64712	0.293081	unchanged	-3.52755	C20H32O	635.502	1.81427	--	--	--	--	--	--	HMDB0304253	--	Organic compounds	Lipids and lipid-like molecules	Prenol lipids	Diterpenoids	Animals
neg_1857	Decaprenoxanthin	7889.16	9183.01	9768.68	6662.75	7230.8	6966.15	13865.4	12609.8	12674.5	-0.908282	0.00156635	1.09345	down	-0.54457	0.00521397	1.10678	down	0.363712	0.0595445	0.99369	unchanged	-12.1023	C50H72	693.53	1.80685	--	--	--	--	--	--	--	--	--	--	--	--	--
neg_1859	MGDG(18:3(9Z,12Z,15Z)/16:4(4Z,7Z,10Z,13Z))	92.6884	86.2306	63.4159	143.929	139.3	158.652	8.05332	36.6115	22.3173	2.72181	0.000442997	1.09061	up	1.85515	0.00861438	1.07839	up	-0.866657	0.00533846	1.09489	down	5.76711	C43H68O10	765.46	1.80685	--	--	LMGL05010058	Glycerolipids [GL]	Glycosyldiradylglycerols [GL05]	Glycosyldiacylglycerols [GL0501]	--	--	--	--	--	--	--
neg_1860	cannogenin	9.42899	17.4799	21.6689	35.3167	25.4726	18.5305	6.84981	9.38614	6.96115	1.77374	0.0578327	0.976994	unchanged	1.06635	0.136418	0.880247	unchanged	-0.707385	0.171815	0.743715	unchanged	-20.9716	C23H32O5	775.426	1.80685	--	--	LMST01120004	Sterol Lipids [ST]	Sterols [ST01]	Cardanolides and derivatives [ST0112]	--	--	--	--	--	--	--
neg_1861	Linckoside C	213.124	218.939	224.938	231.932	229.089	256.157	315.518	275.542	222.693	-0.182259	0.35482	0.547285	unchanged	-0.308694	0.18965	0.810071	unchanged	-0.126435	0.131495	0.845543	unchanged	-29.9305	C41H70O14	785.446	1.81427	--	--	LMST05050049	Sterol Lipids [ST]	Steroid conjugates [ST05]	Other Steroid conjugates [ST0505]	--	--	--	--	--	--	--
neg_1862	PS(17:2(9Z,12Z)/18:3(6Z,9Z,12Z))	56.8848	53.9819	75.3806	65.6703	47.9296	108.494	79.102	92.9051	140.976	-0.494916	0.3084	0.556603	unchanged	-0.748865	0.141805	0.849936	unchanged	-0.253949	0.584676	0.341886	unchanged	-14.5817	C41H70NO10P	788.437	1.81427	--	--	LMGP03010291	Glycerophospholipids [GP]	Glycerophosphoserines [GP03]	Diacylglycerophosphoserines [GP0301]	--	--	--	--	--	--	--
neg_1867	Osirisyne F	214.377	254.453	232.521	229.652	237.884	240.45	363.14	367.942	338.516	-0.595275	0.00257658	1.09082	down	-0.608858	0.00143218	1.13555	down	-0.0135832	0.869079	0.106005	unchanged	4.63713	C47H70O12	871.489	1.81427	--	--	LMFA01031217	Fatty Acyls [FA]	Fatty Acids and Conjugates [FA01]	Unsaturated fatty acids [FA0103]	--	--	--	--	--	--	--
neg_1868	PG(12:0/0:0)	6.56701	3.04021	8.95485e-07	17.588	17.727	11.3865	6.53196	4.34904	3.53334	1.69596	0.0224132	1.01769	up	-0.585313	0.503279	0.416143	unchanged	-2.28128	0.0121281	1.04549	down	-4.5563	C18H37O9P	901.429	1.80685	--	--	LMGP04050011	Glycerophospholipids [GP]	Glycerophosphoglycerols [GP04]	Monoacylglycerophosphoglycerols [GP0405]	--	--	--	--	--	--	--
neg_1869	TG(17:1(9Z)/18:3(6Z,9Z,12Z)/22:6(4Z,7Z,10Z,13Z,16Z,19Z))[iso6]	8.28328	7.1403	13.7456	10.8563	22.1035	17.755	18.7085	30.9563	5.54599	-0.122546	0.864856	0.102711	unchanged	-0.920507	0.358773	0.578849	unchanged	-0.797962	0.14988	0.782806	unchanged	0.739735	C60H96O6	933.696	1.80685	--	--	LMGL03016013	Glycerolipids [GL]	Triradylglycerols [GL03]	Triacylglycerols [GL0301]	--	--	--	--	--	--	--
neg_1874	PI(22:2(13Z,16Z)/22:4(7Z,10Z,13Z,16Z))	33.3475	22.5183	18.9713	82.4386	93.2479	94.7824	39.7941	78.6745	49.3177	0.688837	0.0875525	0.896296	unchanged	-1.1648	0.104437	0.910393	unchanged	-1.85364	0.000382268	1.13147	down	-8.69257	C53H91O13P	1001.67	1.81427	--	--	LMGP06010754	Glycerophospholipids [GP]	Glycerophosphoinositols [GP06]	Diacylglycerophosphoinositols [GP0601]	--	--	--	--	--	--	--
neg_1875	DAT(16:0/21:0(2Me[S],3OH[S],4Me[S],6Me[S]))	26.2096	20.3096	16.148	78.0373	61.1588	75.6252	16.2264	0.131067	11.2174	2.96171	0.000967522	1.07731	up	1.18435	0.118226	0.845817	unchanged	-1.77736	0.00302326	1.11847	down	-31.8454	C52H98O14	967.64	1.81427	--	--	LMSL03000001	Saccharolipids [SL]	Acyltrehaloses [SL03]	-	--	--	--	--	--	--	--
neg_1877	TG(16:0/22:2(13Z,16Z)/22:4(7Z,10Z,13Z,16Z))[iso6]	129.064	142.975	111.466	53.6228	43.318	60.6387	476.332	472.246	389.632	-3.08615	0.00411537	1.09323	down	-1.80298	0.00430803	1.14799	down	1.28317	0.00480269	1.10788	up	-2.53863	C63H110O6	997.797	1.81427	--	--	LMGL03011809	Glycerolipids [GL]	Triradylglycerols [GL03]	Triacylglycerols [GL0301]	--	--	--	--	--	--	--
neg_1888	N-oleoyl histidine	26.2184	29.0239	23.6866	88.8319	84.7743	78.0988	84.2558	107.311	99.0611	-0.207438	0.185043	0.72642	unchanged	-1.88055	0.00671477	1.14626	down	-1.67311	0.000566992	1.14128	down	-0.944735	C24H41N3O3	464.313	1.82153	--	--	--	--	--	--	HMDB0241960	--	Organic compounds	Organic acids and derivatives	Carboxylic acids and derivatives	Amino acids, peptides, and analogues	Animals
neg_1892	Anthenoside A	14913.8	17342	18705.7	12498.2	13343.6	13189.4	29350.4	26276.3	26463.9	-1.07259	0.00299821	1.0936	down	-0.687809	0.00233171	1.12221	down	0.384784	0.0628773	0.99714	unchanged	25.6872	C38H65NO9	1358.04	1.82153	--	--	LMST05050021	Sterol Lipids [ST]	Steroid conjugates [ST05]	Other Steroid conjugates [ST0505]	--	--	--	--	--	--	--
neg_1893	DG(20:3(8Z,11Z,14Z)/22:6(4Z,7Z,10Z,13Z,16Z,19Z)/0:0)[iso2]	10260.6	12222.4	13021.8	11883.2	13074.1	12738.9	17682.4	16028.9	16415.2	-0.411154	0.00358446	1.05945	down	-0.497555	0.0116511	1.08623	down	-0.0864015	0.479112	0.435399	unchanged	-27.688	C45H70O5	735.501	1.82153	--	--	LMGL02010276	Glycerolipids [GL]	Diradylglycerols [GL02]	Diacylglycerols [GL0201]	HMDB0007498	--	Organic compounds	Lipids and lipid-like molecules	Glycerolipids	Diradylglycerols	Animals
neg_1895	PE(18:3(9Z,12Z,15Z)/20:2(11Z,14Z))	41.626	32.6161	33.4613	44.712	17.689	17.5362	31.2258	25.0585	36.1132	-0.208986	0.699393	0.233814	unchanged	0.221138	0.301688	0.596491	unchanged	0.430124	0.416746	0.503879	unchanged	11.1688	C43H76NO8P	800.509	1.82153	--	--	LMGP02010728	Glycerophospholipids [GP]	Glycerophosphoethanolamines [GP02]	Diacylglycerophosphoethanolamines [GP0201]	HMDB0009165	--	Organic compounds	Lipids and lipid-like molecules	Glycerophospholipids	Glycerophosphoethanolamines	Animals
neg_1902	Stoloniferone F	71.1416	64.8784	71.6763	62.0425	62.15	71.4171	98.0979	95.4124	104.015	-0.605038	0.0012637	1.07519	down	-0.518539	0.0009603	1.13955	down	0.0864986	0.354802	0.539307	unchanged	2.82467	C28H46O5	497.298	1.8287	--	--	LMST01031092	Sterol Lipids [ST]	Sterols [ST01]	Ergosterols and C24-methyl derivatives [ST0103]	--	--	--	--	--	--	--
neg_1912	5-((3Z,6Z,9Z,12Z,15Z,18Z)-henicosa-3,6,9,12,15,18-hexaen-1-yl)resorcinol	534.983	555.46	598.001	609.969	616.515	627.961	711.531	651.069	678.237	-0.138173	0.0605403	0.952413	unchanged	-0.273465	0.0100637	1.07082	down	-0.135292	0.0869001	0.943252	unchanged	27.5587	C27H36O2	427.274	1.83588	--	--	--	--	--	--	--	--	--	--	--	--	--
neg_1913	1alpha-hydroxy-22-[3-(1-hydroxy-1-methylethyl)phenyl]-23,24,25,26,27-pentanorvitamin D3 / 1alpha-hydroxy-22-[3-(1-hydroxy-1-methylethyl)phenyl]-23,24,25,26,27-pentanorcholecalciferol	156.578	177.473	157.754	154.559	141.548	159.883	233.604	184.197	180.652	-0.39224	0.0974906	0.881426	unchanged	-0.283153	0.162069	0.810899	unchanged	0.109086	0.244737	0.64988	unchanged	-6.6678	C31H44O3	499.295	1.83588	--	--	LMST03020479	Sterol Lipids [ST]	Secosteroids [ST03]	Vitamin D3 and derivatives [ST0302]	--	--	--	--	--	--	--
neg_1914	N-hydroxy arachidonoyl amine	34.2895	42.8633	40.3088	53.0633	56.7025	47.03	158.89	140.681	138.121	-1.48103	0.00153551	1.09221	down	-1.89773	0.00132324	1.1577	down	-0.416698	0.0264221	0.995106	unchanged	-0.27877	C20H33NO2	637.495	1.84305	--	--	LMFA08020029	Fatty Acyls [FA]	Fatty amides [FA08]	N-acyl amines [FA0802]	--	--	--	--	--	--	--
neg_1916	PG(O-16:0/18:4(6Z,9Z,12Z,15Z))	5.39226	2.84623	8.95485e-07	2.05544	8.95485e-07	0.218938	2.64366	1.1494	1.94892	-1.33608	0.223725	0.656579	unchanged	0.520831	0.651791	0.291591	unchanged	1.85691	0.332913	0.583583	unchanged	3.3492	C40H73O9P	773.5	1.84305	--	--	LMGP04020010	Glycerophospholipids [GP]	Glycerophosphoglycerols [GP04]	1-alkyl,2-acylglycerophosphoglycerols [GP0402]	--	--	--	--	--	--	--
neg_1917	PC(14:0/20:4(5Z,8Z,11Z,14Z))	89.8457	85.6763	111.611	63.453	50.5665	45.8554	89.615	109.553	112.106	-0.961238	0.00596116	1.04262	down	-0.116461	0.495707	0.410639	unchanged	0.844777	0.016052	1.04689	up	1.52569	C42H76NO8P	774.507	1.84305	--	--	--	--	--	--	--	--	--	--	--	--	--
neg_1918	PS(18:3(6Z,9Z,12Z)/16:0)	104.21	128.666	111.521	106.381	112.612	102.213	139.177	128.789	135.163	-0.327741	0.00308333	1.05428	down	-0.22717	0.0984838	0.910601	unchanged	0.100571	0.405365	0.506953	unchanged	0.652887	C40H72NO10P	802.488	1.83588	--	--	LMGP03010372	Glycerophospholipids [GP]	Glycerophosphoserines [GP03]	Diacylglycerophosphoserines [GP0301]	HMDB0112446	--	Organic compounds	Lipids and lipid-like molecules	Glycerophospholipids	Glycerophosphoserines	Animals
neg_192	icas#7	119.379	129.513	111.049	141.529	129.292	149.066	532.862	488.786	497.42	-1.85511	0.000279634	1.10125	down	-2.07736	0.000296742	1.16443	down	-0.222244	0.0640686	0.904016	unchanged	18.2837	C22H27NO7	438.161	0.61235	--	--	LMFA13040127	Fatty Acyls [FA]	Fatty acyl glycosides [FA13]	Ascarosides [FA1304]	--	--	--	--	--	--	--
neg_1920	(25S)-3-oxo-cholest-1,4-dien-26-sulfate	2.90736	3.34699	8.95485e-07	3.96903	8.95485e-07	8.95485e-07	27.9048	62.0295	38.7801	-5.01924	0.0516716	0.992842	unchanged	-4.36317	0.054319	1.0469	unchanged	0.656072	0.6765	0.252308	unchanged	-5.5894	C27H42O5S	955.538	1.84305	--	--	LMST04030226	Sterol Lipids [ST]	Bile acids and derivatives [ST04]	C27 bile acids, alcohols, and derivatives [ST0403]	--	--	--	--	--	--	--
neg_1923	2-Methyl-7Z,9E-octadecadiene	96.7977	121.847	127.656	140.044	150.95	136.052	303.018	286.576	315.95	-1.08439	0.000455557	1.09687	down	-1.38676	0.000135954	1.15701	down	-0.302364	0.0868779	0.908011	unchanged	-1.95953	C19H36	299.251	1.8502	--	--	LMFA11000119	Fatty Acyls [FA]	Hydrocarbons [FA11]	-	--	--	--	--	--	--	--
neg_1929	2,3-Dinor-TXB1	511.881	568.281	594.723	1952.99	2157.55	1944.09	1010.46	939.729	932.699	1.07053	0.00184529	1.09412	up	-0.783452	0.000320364	1.15057	down	-1.85398	0.000853203	1.14368	down	10.0943	C19H34O5	341.237	1.87167	--	--	--	--	--	--	HMDB0245413	--	Organic compounds	Lipids and lipid-like molecules	Fatty Acyls	Fatty acids and conjugates	Animals
neg_193	1(3)-glyceryl-PGD2	87.6275	96.1213	99.4948	105.2	104.47	96.6144	57.2668	57.4021	57.9527	0.827262	0.00362118	1.09644	up	0.71443	0.00885867	1.14687	up	-0.112832	0.165475	0.749443	unchanged	8.72816	C23H38O7	447.24	0.61235	--	--	LMFA03010184	Fatty Acyls [FA]	Eicosanoids [FA03]	Prostaglandins [FA0301]	--	--	--	--	--	--	--
neg_1930	sarmentogenin	12.2471	8.72425	5.02918	40.4191	54.4636	43.5835	9.47877	18.7573	13.6954	1.72343	0.00537195	1.05443	up	-0.689496	0.197269	0.720108	unchanged	-2.41292	0.0046999	1.11426	down	1.82612	C24H36O4	409.237	1.87167	--	--	LMST01120024	Sterol Lipids [ST]	Sterols [ST01]	Cardanolides and derivatives [ST0112]	--	--	--	--	--	--	--
neg_1932	PG(22:2(13Z,16Z)/0:0)	2.7684	8.95485e-07	8.95485e-07	1.62555	4.29368	8.95485e-07	3.14325	7.06396	8.95485e-07	-0.786108	0.589133	0.315834	unchanged	-1.88247	0.355082	0.565717	unchanged	-1.09636	0.539475	0.366892	unchanged	16.3036	C28H53O9P	599.321	1.87167	--	--	LMGP04050027	Glycerophospholipids [GP]	Glycerophosphoglycerols [GP04]	Monoacylglycerophosphoglycerols [GP0405]	--	--	--	--	--	--	--
neg_1933	PS(17:0/20:3(8Z,11Z,14Z))	941.993	1006.1	1050.36	298.263	333.256	303.218	165.513	160.222	163.013	0.935472	0.00469796	1.09279	up	2.61706	0.00137973	1.16451	up	1.68159	0.000778233	1.14414	up	-4.68661	C43H78NO10P	844.531	1.87167	--	--	LMGP03010241	Glycerophospholipids [GP]	Glycerophosphoserines [GP03]	Diacylglycerophosphoserines [GP0301]	--	--	--	--	--	--	--
neg_1939	MG(0:0/20:5(5Z,8Z,11Z,14Z,17Z)/0:0)	751.108	803.593	876.574	2395.89	2578.11	2492.57	1147.35	1048.42	1008.86	1.22029	4.48266e-05	1.09993	up	-0.398443	0.00971771	1.07396	down	-1.61873	3.36844e-05	1.1462	down	-1.84776	C23H36O4	397.224	1.87882	--	--	LMGL01010026	Glycerolipids [GL]	Monoradylglycerols [GL01]	Monoacylglycerols [GL0101]	HMDB0011550	--	Organic compounds	Lipids and lipid-like molecules	Endocannabinoids	_	Animals
neg_1942	PA(17:1(9Z)/0:0)	54.7252	58.9778	61.0783	119.037	122.456	119.759	160.829	142.194	136.869	-0.284145	0.0661525	0.963936	unchanged	-1.3316	0.00445134	1.15116	down	-1.04746	6.48582e-05	1.14687	down	21.7071	C20H39O7P	443.227	1.87882	--	--	LMGP10050002	Glycerophospholipids [GP]	Glycerophosphates [GP10]	Monoacylglycerophosphates [GP1005]	--	--	--	--	--	--	--
neg_1945	TMC-1A	70.7368	75.323	66.29	199.001	233.007	211.824	98.8287	112.502	90.641	1.09227	0.00134729	1.08185	up	-0.507972	0.0290127	1.06079	down	-1.60024	0.00294395	1.13794	down	-37.668	C28H36N2O7	533.202	1.87882	--	--	LMFA08020204	Fatty Acyls [FA]	Fatty amides [FA08]	N-acyl amines [FA0802]	--	--	--	--	--	--	--
neg_1949	PG(22:6(4Z,7Z,10Z,13Z,16Z,19Z)/12:0)	32.054	36.9838	44.6109	121.846	109.367	159.056	28.161	60.3	60.7086	1.38751	0.0147656	1.00432	up	-0.392372	0.389788	0.539904	unchanged	-1.77989	0.020271	1.09063	down	6.17786	C40H67O10P	759.426	1.87882	--	--	LMGP04010817	Glycerophospholipids [GP]	Glycerophosphoglycerols [GP04]	Diacylglycerophosphoglycerols [GP0401]	--	--	--	--	--	--	--
neg_195	Solacetal B	7.61346	3.36342	11.1191	11.3805	11.6803	22.7452	2.36439	8.95485e-07	6.9398	2.29958	0.0624657	0.905075	unchanged	1.24783	0.232647	0.672389	unchanged	-1.05175	0.159804	0.771697	unchanged	0.232381	C26H38O6	481.236	0.61235	--	--	LMFA02000382	Fatty Acyls [FA]	Octadecanoids [FA02]	Other Octadecanoids [FA0200]	--	--	--	--	--	--	--
neg_1950	3-Oxochola-4,6-dien-24-oic Acid	19.34	14.6435	18.3497	5.22727	16.5591	20.1484	8.95485e-07	6.98035	8.796	1.41038	0.187019	0.706824	unchanged	1.72996	0.0269371	1.04465	up	0.319579	0.527679	0.39734	unchanged	-11.8656	C24H34O3	799.507	1.87882	--	--	LMST04010235	Sterol Lipids [ST]	Bile acids and derivatives [ST04]	C24 bile acids, alcohols, and derivatives [ST0401]	HMDB0000476	88179-71-9	Organic compounds	Lipids and lipid-like molecules	Steroids and steroid derivatives	Bile acids, alcohols and derivatives	Animals
neg_1951	PA(14:0/0:0)	5.24856	2.18294	8.95485e-07	13.5927	12.5987	5.76081	4.85635	2.78164	0.572522	1.96037	0.0652291	0.906759	unchanged	-0.143817	0.901323	0.0766162	unchanged	-2.10419	0.0588278	0.93799	unchanged	42.6701	C17H35O7P	809.455	1.87882	--	--	LMGP10050007	Glycerophospholipids [GP]	Glycerophosphates [GP10]	Monoacylglycerophosphates [GP1005]	HMDB0062321	--	Organic compounds	Lipids and lipid-like molecules	Glycerophospholipids	Glycerophosphates	Microbe,Animals
neg_1956	GM4(d18:1/16:0)	10.092	9.82173	12.253	10.7278	16.524	22.8833	16.6829	23.8547	6.72751	0.0850443	0.883423	0.0865102	unchanged	-0.555207	0.417906	0.523405	unchanged	-0.640252	0.226537	0.735504	unchanged	-9.79119	C51H94N2O16	1025.62	1.88595	--	--	LMSP0601AA01	Sphingolipids [SP]	Acidic glycosphingolipids [SP06]	Gangliosides [SP0601]	--	--	--	--	--	--	--
neg_1957	TG(22:3(10Z,13Z,16Z)/22:3(10Z,13Z,16Z)/22:5(7Z,10Z,13Z,16Z,19Z))[iso3]	273.835	266.204	217.003	977.852	1012.05	995.856	143.248	141.414	112.766	2.90933	4.1089e-07	1.10421	up	0.929677	0.00873384	1.10576	up	-1.97965	3.24941e-05	1.14778	down	-14.2719	C69H112O6	1071.8	1.89313	--	--	LMGL03012565	Glycerolipids [GL]	Triradylglycerols [GL03]	Triacylglycerols [GL0301]	--	--	--	--	--	--	--
neg_1958	MIPC(t20:0/20:0)	3.49032	2.80275	8.95485e-07	55.2158	55.2222	85.6671	2.18473	11.6608	15.7792	2.72676	0.0203899	1.02801	up	-2.23496	0.186923	0.797789	unchanged	-4.96172	0.0237429	1.09395	down	8.76469	C52H102NO17P	1088.7	1.88595	--	--	LMSP03030098	Sphingolipids [SP]	Phosphosphingolipids [SP03]	Ceramide phosphoinositols [SP0303]	--	--	--	--	--	--	--
neg_196	Sarcoehrendin J	225.23	235.912	243.106	342.006	383.575	352.946	237.46	212.42	203.355	0.723388	0.00108434	1.07739	up	0.108481	0.234872	0.697133	unchanged	-0.614907	0.00416986	1.12353	down	-0.377316	C25H42O7	499.291	0.61235	--	--	LMFA03010231	Fatty Acyls [FA]	Eicosanoids [FA03]	Prostaglandins [FA0301]	--	--	--	--	--	--	--
neg_1970	(-)-Dilophol	2.33573	1.58648	1.05644	23.5583	14.4962	21.0994	6.79055	7.40191	8.95485e-07	2.05935	0.0145912	0.995973	unchanged	-1.5113	0.324044	0.629299	unchanged	-3.57065	0.0201143	1.10051	down	11.6179	C20H34O	311.239	1.89313	--	--	LMPR0104450002	Prenol Lipids [PR]	Isoprenoids [PR01]	C20 isoprenoids (diterpenes) [PR0104]	--	--	--	--	--	--	--
neg_1971	Glyzarin	12.0779	8.95485e-07	101.483	2812.78	3004.01	1976.53	233.434	131.215	223.545	3.72787	0.0160178	1.06818	up	-2.37283	0.0256932	1.011	down	-6.1007	0.0141296	1.11583	down	-1.80572	C18H14O4	329.058	1.88595	--	--	LMPK12050004	Polyketides [PK]	Flavonoids [PK12]	Isoflavonoids [PK1205]	HMDB0029534	62820-28-4	Organic compounds	Phenylpropanoids and polyketides	Isoflavonoids	Isoflav-2-enes	Animals,Plants
neg_1972	9,10,18-TriHOME(12)	26753.8	30025.1	31763.7	94886	103003	96102.7	43050.8	38849.6	39240	1.2791	0.000244947	1.09938	up	-0.452237	0.00558334	1.09639	down	-1.73133	0.000106149	1.14537	down	17.5183	C18H34O5	329.239	1.88595	--	--	LMFA02000222	Fatty Acyls [FA]	Octadecanoids [FA02]	Other Octadecanoids [FA0200]	--	--	--	--	--	--	--
neg_1978	PE(22:6(4Z,7Z,10Z,13Z,16Z,19Z)/12:0)	61.8045	65.9452	63.5895	156.506	152.705	147.544	88.0197	93.4409	101.416	0.691249	0.000524933	1.09067	up	-0.56404	0.0104882	1.12848	down	-1.25529	0.000118721	1.14722	down	-1.78477	C39H66NO8P	742.421	1.88595	--	--	LMGP02011132	Glycerophospholipids [GP]	Glycerophosphoethanolamines [GP02]	Diacylglycerophosphoethanolamines [GP0201]	--	--	--	--	--	--	--
neg_1980	Officinoterpenoside B	43.9709	30.4301	53.8848	187.645	194.544	218.782	31.0777	55.7915	22.0602	2.4639	0.000295179	1.08942	up	0.235968	0.627494	0.298678	unchanged	-2.22793	0.000305354	1.13713	down	-3.00188	C42H68O15	811.446	1.88595	--	--	LMPR0106180028	Prenol Lipids [PR]	Isoprenoids [PR01]	C30 isoprenoids (triterpenes) [PR0106]	--	--	--	--	--	--	--
neg_1984	bhas#28	1308.64	1516.72	1522.34	1861.68	2032.81	1927.51	2049.61	1899.86	1913.26	-0.0100565	0.853809	0.108004	unchanged	-0.431317	0.00596214	1.1065	down	-0.42126	0.00637446	1.0849	down	6.31822	C22H42O7	439.27	1.90028	--	--	LMFA13040047	Fatty Acyls [FA]	Fatty acyl glycosides [FA13]	Ascarosides [FA1304]	--	--	--	--	--	--	--
neg_1985	1alpha-hydroxy-22-(3-methylphenyl)-23,24,25,26,27-pentanorvitamin D3 / 1alpha-hydroxy-22-(3-methylphenyl)-23,24,25,26,27-pentanorcholecalciferol	57.2656	65.2127	65.7187	124.898	115.206	118.782	58.6285	68.671	71.9369	0.849045	0.000705888	1.08649	up	-0.0822366	0.495498	0.415059	unchanged	-0.931282	0.000134208	1.13889	down	-0.295386	C29H40O2	455.272	1.90028	--	--	LMST03020390	Sterol Lipids [ST]	Secosteroids [ST03]	Vitamin D3 and derivatives [ST0302]	--	--	--	--	--	--	--
neg_1986	26,26,26,27,27,27-hexafluoro-1alphaa-hydroxyvitamin D3 / 26,26,26,27,27,27-hexafluoro-1alphaa-hydroxycholecalciferol	229.128	272.991	269.862	287.677	317.407	306.7	372.847	342.685	354.154	-0.230425	0.013083	0.999947	unchanged	-0.47055	0.00686852	1.10698	down	-0.240125	0.0598121	0.936744	unchanged	-15.3863	C27H38F6O2	507.263	1.90028	--	--	LMST03020085	Sterol Lipids [ST]	Secosteroids [ST03]	Vitamin D3 and derivatives [ST0302]	--	--	--	--	--	--	--
neg_1988	DG(20:2(11Z,14Z)/22:3(10Z,13Z,16Z)/0:0)[iso2]	3836.88	4439.5	4533.55	11946.8	13049.2	12330	3369.45	3135.83	3089.09	1.95992	0.000616148	1.1019	up	0.417002	0.0263615	1.06976	up	-1.54292	8.17132e-05	1.14434	down	-16.3647	C45H78O5	719.548	1.90028	--	--	LMGL02010238	Glycerolipids [GL]	Diradylglycerols [GL02]	Diacylglycerols [GL0201]	--	--	--	--	--	--	--
neg_1990	Demethylspheroidenone	59.4426	54.5698	100.273	72.4082	63.3075	78.0327	54.7473	83.41	65.9054	0.0669008	0.753495	0.187233	unchanged	0.0705218	0.850808	0.117675	unchanged	0.00362099	0.991479	0.00650532	unchanged	-14.8881	C40H56O2	1181.84	1.90745	--	--	LMPR01070152	Prenol Lipids [PR]	Isoprenoids [PR01]	C40 isoprenoids (tetraterpenes) [PR0107]	--	--	--	--	--	--	--
neg_1996	N-Oleoyl Dopamine	7.98527	3.3129	8.95485e-07	12.8354	3.26471	5.95318	88.2257	130.375	185.863	-4.19695	0.0445797	1.00908	down	-5.16185	0.0427011	1.07195	down	-0.964901	0.386383	0.504359	unchanged	4.48612	C26H43NO3	462.324	1.9289	C12272	Neuroactive ligand-receptor interaction(ko04080)	LMFA08020140	Fatty Acyls [FA]	Fatty amides [FA08]	N-acyl amines [FA0802]	--	--	--	--	--	--	--
neg_1997	4-O-alpha-Cadinylangolensin	49.6639	58.199	54.9126	36.8843	47.6606	44.3045	28.3061	16.3496	27.9888	0.826761	0.0224156	0.972021	unchanged	1.16396	0.00520277	1.11581	up	0.337197	0.0521071	0.935418	unchanged	3.73559	C31H40O4	475.287	1.9289	--	--	--	--	--	--	--	--	--	--	--	--	--
neg_2000	15-methyl-15S-PGD2	62.5414	69.2476	84.3819	49.4885	52.0229	51.8527	1.80815	3.61933	4.53933	3.94369	1.98066e-06	1.10351	up	4.4389	0.00796364	1.14738	up	0.495213	0.0811915	0.975854	unchanged	23.7389	C21H34O5	791.512	1.9289	--	--	LMFA03010050	Fatty Acyls [FA]	Eicosanoids [FA03]	Prostaglandins [FA0301]	--	--	--	--	--	--	--
neg_2001	PG(21:0/16:0)	34.5473	33.9893	17.3858	85.9728	59.5827	78.5997	34.587	47.4307	25.9342	1.05411	0.0199528	0.980852	unchanged	-0.329283	0.432246	0.467919	unchanged	-1.38339	0.0112823	1.06015	down	-13.5666	C43H85O10P	813.552	1.9289	--	--	LMGP04010680	Glycerophospholipids [GP]	Glycerophosphoglycerols [GP04]	Diacylglycerophosphoglycerols [GP0401]	--	--	--	--	--	--	--
neg_2020	1-O-(2R-hydroxy-4Z-pentadecenyl)-sn-glycerol	22.4961	21.1646	26.4786	56.0986	67.1767	42.7379	20.1144	22.1796	1.93954	1.90808	0.0134156	0.999608	unchanged	0.665081	0.31002	0.637515	unchanged	-1.243	0.0398777	1.04693	down	-4.85873	C18H36O4	631.482	1.94337	--	--	LMGL01020054	Glycerolipids [GL]	Monoradylglycerols [GL01]	Monoalkylglycerols [GL0102]	--	--	--	--	--	--	--
neg_2021	bhas#18	544.754	693.936	819.195	849.762	929.811	989.279	874.853	836.343	814.782	0.132445	0.172586	0.747249	unchanged	-0.29568	0.183306	0.808734	unchanged	-0.428125	0.0769485	0.919326	unchanged	4.81027	C17H32O7	347.209	1.94337	--	--	LMFA13040051	Fatty Acyls [FA]	Fatty acyl glycosides [FA13]	Ascarosides [FA1304]	--	--	--	--	--	--	--
neg_2023	Praecanson A	113.347	123.93	141.987	149.884	167.939	144.999	122.328	85.7654	112.844	0.528166	0.0290521	0.96841	unchanged	0.240913	0.235803	0.674051	unchanged	-0.287252	0.064746	0.905695	unchanged	-2.0257	C23H24O5	379.154	1.94337	--	--	LMPK12120392	Polyketides [PK]	Flavonoids [PK12]	Chalcones and dihydrochalcones [PK1212]	--	--	--	--	--	--	--
neg_2024	ascr#22	72.2455	93.3761	118.768	31.1749	47.6244	51.0246	195.067	180.977	162.965	-2.05375	0.000564958	1.09037	down	-0.92244	0.00899024	1.08964	down	1.13131	0.0444854	0.996919	unchanged	4.72685	C19H36O6	405.251	1.9361	--	--	LMFA13040010	Fatty Acyls [FA]	Fatty acyl glycosides [FA13]	Ascarosides [FA1304]	--	--	--	--	--	--	--
neg_2026	Glycocholic Acid	2283.87	2632.52	2861.93	5844.01	6370.84	5915.46	5462.86	5007.58	5111.19	0.218556	0.0178344	0.985776	unchanged	-1.00232	0.000345242	1.15169	down	-1.22087	0.000126522	1.13901	down	-2.02879	C26H43NO6	464.301	1.94337	--	--	--	--	--	--	--	--	--	--	--	--	--
neg_203	3-O(beta-D-glucopyranosyl)-3beta,5beta,14beta,16beta-tetrahydroxy-19-oxo-bufa-20,22-dienolide	689.45	784.49	825.375	120.849	120.069	121.171	1241.6	1104.26	1102.49	-3.25149	0.00199946	1.10037	down	-0.5847	0.00352678	1.11212	down	2.66679	0.00386325	1.14059	up	-0.628037	C30H42O12	615.242	0.6052	--	--	LMST01130043	Sterol Lipids [ST]	Sterols [ST01]	Bufanolides and derivatives [ST0113]	--	--	--	--	--	--	--
neg_2031	ibha#26	1.31641	6.7455	6.79423	93.1084	111.915	129.471	17.7718	8.95485e-07	8.32592	3.67998	0.00350654	1.07728	up	-0.812866	0.549882	0.378627	unchanged	-4.49285	0.00808918	1.12713	down	-5.65347	C30H45NO8	568.286	1.9361	--	--	LMFA13040109	Fatty Acyls [FA]	Fatty acyl glycosides [FA13]	Ascarosides [FA1304]	--	--	--	--	--	--	--
neg_2033	PE(16:0/10:0)	254.288	279.114	316.163	329.309	364.289	323.501	292.753	235.342	268.31	0.352882	0.027433	0.960027	unchanged	0.0932191	0.509662	0.398144	unchanged	-0.259663	0.0711339	0.902596	unchanged	-13.2751	C31H62NO8P	642.383	1.94337	--	--	LMGP02011273	Glycerophospholipids [GP]	Glycerophosphoethanolamines [GP02]	Diacylglycerophosphoethanolamines [GP0201]	--	--	--	--	--	--	--
neg_2034	Amarouciaxanthin A	22.1313	17.5649	25.6831	40.4763	26.2264	19.365	14.3516	13.4679	12.5482	1.09227	0.132954	0.854759	unchanged	0.695636	0.0648349	1.01147	unchanged	-0.396636	0.38741	0.529871	unchanged	-6.44691	C40H54O5	659.391	1.94337	--	--	LMPR01070078	Prenol Lipids [PR]	Isoprenoids [PR01]	C40 isoprenoids (tetraterpenes) [PR0107]	--	--	--	--	--	--	--
neg_2037	Fluoxymesterone	33.1299	35.7902	38.2197	50.3019	49.9197	43.3665	34.2762	26.4742	30.1999	0.658787	0.00529502	1.03855	up	0.236345	0.126681	0.827867	unchanged	-0.422442	0.0149863	1.0515	down	-1.22632	C20H29FO3	717.418	1.94337	--	--	--	--	--	--	--	--	--	--	--	--	--
neg_2038	Carduusyne E	14.4922	16.6894	45.3222	13.7838	21.9388	25.5069	30.3297	45.5258	47.1788	-1.00676	0.0400931	0.939074	unchanged	-0.685456	0.260961	0.661845	unchanged	0.321304	0.667815	0.270277	unchanged	2.59009	C23H28O3	763.423	1.94337	--	--	LMFA01050589	Fatty Acyls [FA]	Fatty Acids and Conjugates [FA01]	Hydroxy fatty acids [FA0105]	--	--	--	--	--	--	--
neg_204	OKHdiA-PE	8.95485e-07	8.95485e-07	8.95485e-07	169.093	185.161	411.332	8.95485e-07	8.95485e-07	8.95485e-07	28.0863	0.0824644	0.941895	unchanged	0	1	0	unchanged	-28.0863	0.0824644	0.979958	unchanged	8.10856	C30H52NO11P	678.331	0.6052	--	--	--	--	--	--	--	--	--	--	--	--	--
neg_2046	PS(22:4(7Z,10Z,13Z,16Z)/22:1(11Z))	18.6356	14.2375	6.06876	41.5159	20.5196	28.6518	12.1116	11.8081	8.4064	1.4882	0.081109	0.930562	unchanged	0.268621	0.617332	0.320176	unchanged	-1.21958	0.0870035	0.885971	unchanged	17.2833	C50H88NO10P	938.628	1.94337	--	--	LMGP03010814	Glycerophospholipids [GP]	Glycerophosphoserines [GP03]	Diacylglycerophosphoserines [GP0301]	--	--	--	--	--	--	--
neg_205	4'-Hydroxy-5,7,2'-trimethoxyflavanone 4'-rhamnosyl-(1->6)-glucoside	70.8562	74.7741	72.6254	2.70552	0.191657	8.95485e-07	109.313	111.528	98.3379	-6.78357	0.000980163	1.10135	down	-0.548342	0.0100619	1.13256	down	6.23523	1.89972e-06	1.14858	up	28.2606	C30H38O15	683.237	0.6052	--	--	--	--	--	--	--	--	--	--	--	--	--
neg_2063	ent-9-L1-PhytoP	44.816	38.4115	25.3975	60.6127	61.9472	37.7259	30.8569	35.6489	16.4429	0.950355	0.0626994	0.881071	unchanged	0.389063	0.351374	0.544247	unchanged	-0.561292	0.157865	0.762172	unchanged	-16.274	C18H28O4	661.386	1.95063	--	--	LMFA02030003	Fatty Acyls [FA]	Octadecanoids [FA02]	Phytoprostanes [FA0203]	--	--	--	--	--	--	--
neg_2065	PE(13:0/18:4(6Z,9Z,12Z,15Z))	33.5281	35.6222	25.4307	60.6269	50.3677	52.0548	37.0977	24.8012	22.689	0.946785	0.0115574	1.01842	up	0.161098	0.578774	0.341501	unchanged	-0.785686	0.0068176	1.07141	down	-12.8703	C36H64NO8P	704.398	1.95063	--	--	LMGP02010394	Glycerophospholipids [GP]	Glycerophosphoethanolamines [GP02]	Diacylglycerophosphoethanolamines [GP0201]	--	--	--	--	--	--	--
neg_2068	LMGP06020011	520.298	591.156	608.62	150.925	137.772	123.092	34.0885	26.5418	30.0792	2.18258	0.0034773	1.09168	up	4.24507	0.00233216	1.16204	up	2.06249	0.00202441	1.13992	up	-9.00781	C43H77O12P	861.501	1.95063	--	--	--	--	--	--	--	--	--	--	--	--	--
neg_2069	Nepheliosyne A	35.0828	33.4102	25.169	19.8775	28.0207	38.2511	25.0851	47.8037	54.9463	-0.569372	0.269584	0.611643	unchanged	-0.44875	0.333694	0.600912	unchanged	0.120622	0.70897	0.230604	unchanged	-41.8317	C47H70O11	831.433	1.95063	--	--	LMFA01031202	Fatty Acyls [FA]	Fatty Acids and Conjugates [FA01]	Unsaturated fatty acids [FA0103]	--	--	--	--	--	--	--
neg_2079	Ginsenoside Rh2	15.4638	27.0316	10.7581	8.95485e-07	8.95485e-07	8.95485e-07	8.95485e-07	8.95485e-07	8.95485e-07	0	1	0	unchanged	24.2407	0.0668358	1.02548	unchanged	24.2407	0.0668358	1.00923	unchanged	-3.69423	C36H62O8	1243.88	1.95788	--	--	--	--	--	--	HMDB0039544	78214-33-2	Organic compounds	Lipids and lipid-like molecules	Prenol lipids	Triterpenoids	Animals
neg_210	Daumone	432.429	488.96	457.994	657.839	707.092	710.777	657.837	562.275	597.124	0.191858	0.0704933	0.879796	unchanged	-0.397723	0.0173908	1.0671	down	-0.589581	0.000607809	1.12646	down	-35.2783	C13H24O6	297.122	0.6195	--	--	--	--	--	--	HMDB0250877	--	Organic compounds	Organic oxygen compounds	Organooxygen compounds	Carbohydrates and carbohydrate conjugates	Animals
neg_2101	Neoquassin	49.1321	57.7689	47.731	72.5002	77.9066	82.6936	96.5273	100.172	76.307	-0.227981	0.207568	0.7071	unchanged	-0.820094	0.0208757	1.08116	down	-0.592113	0.0037522	1.09196	down	-7.08727	C22H30O6	389.194	1.96522	--	--	--	--	--	--	--	--	--	--	--	--	--
neg_2102	13-(3-methyl-5-pentylfuran-2-yl)-tridecanoic acid	134.349	139.977	147.644	182.75	182.304	170.078	206.227	196.647	190.752	-0.149661	0.0338224	0.935205	unchanged	-0.492412	0.000725655	1.14335	down	-0.342751	0.00269358	1.10117	down	-0.75034	C23H40O3	409.296	1.97238	--	--	LMFA01150014	Fatty Acyls [FA]	Fatty Acids and Conjugates [FA01]	Heterocyclic fatty acids [FA0115]	HMDB0061648	57818-42-5	Organic compounds	Lipids and lipid-like molecules	Fatty Acyls	Fatty acids and conjugates	Animals
neg_2103	N-(3-hydroxy-octadecanoyl)-homoserine lactone	108.809	125.543	139.308	152.91	159.173	157.814	50.385	53.424	52.2789	1.58999	2.97565e-05	1.10389	up	1.25937	0.0137678	1.13436	up	-0.330621	0.062067	1.00227	unchanged	-10.0616	C22H41NO4	428.298	1.96522	--	--	LMFA08030011	Fatty Acyls [FA]	Fatty amides [FA08]	Fatty acyl homoserine lactones [FA0803]	--	--	--	--	--	--	--
neg_2104	PG(15:0/20:4(5Z,8Z,11Z,14Z))	353.54	422.293	530.242	20.0906	26.5473	23.0291	8.95485e-07	8.95485e-07	4.45443	3.96716	0.00100904	1.07909	up	8.19578	0.0137021	1.13628	up	4.22862	0.015119	1.11513	up	4.69415	C41H73O10P	755.49	1.96522	--	--	LMGP04010154	Glycerophospholipids [GP]	Glycerophosphoglycerols [GP04]	Diacylglycerophosphoglycerols [GP0401]	--	--	--	--	--	--	--
neg_2110	Fucoxanthinol 3-stearidonate 3'-palmitate	4.60646	8.95485e-07	8.95485e-07	11.9595	8.95485e-07	7.2237	978.558	1006.62	1071.68	-7.31606	0.00062481	1.10313	down	-9.37417	0.000709851	1.16611	down	-2.05812	0.298327	0.61935	unchanged	-17.2468	C74H112O7	1133.8	9.99643	--	--	LMPR01070346	Prenol Lipids [PR]	Isoprenoids [PR01]	C40 isoprenoids (tetraterpenes) [PR0107]	--	--	--	--	--	--	--
neg_2113	N,N-(2,2-dihydroxy-ethyl) arachidonoyl amine	47.2054	63.7394	38.0859	14.9884	17.5035	14.1073	73.6727	64.9281	62.6795	-2.11083	0.00221874	1.09471	down	-0.433595	0.131982	0.848823	unchanged	1.67723	0.0428902	1.05056	up	6.38907	C24H41NO3	781.615	9.99643	--	--	LMFA08020028	Fatty Acyls [FA]	Fatty amides [FA08]	N-acyl amines [FA0802]	--	--	--	--	--	--	--
neg_2116	PC(26:2(5E,9E)/26:2(5E,9E)	74.5006	83.6713	104.706	105.413	91.4412	112.364	112.414	120.222	98.7601	-0.0999285	0.44748	0.428438	unchanged	-0.334163	0.112707	0.844189	unchanged	-0.234234	0.236344	0.66713	unchanged	-33.1906	C60H112NO8P	1050.78	10.0179	--	--	LMGP01011200	Glycerophospholipids [GP]	Glycerophosphocholines [GP01]	Diacylglycerophosphocholines [GP0101]	--	--	--	--	--	--	--
neg_2128	Fucoxanthinol 3-palmitoleate 3'-(9E-hexadecenoate)	8.95485e-07	8.95485e-07	8.95485e-07	8.95485e-07	8.95485e-07	8.95485e-07	306.041	342.163	225.707	-28.2772	0.0136726	1.07519	down	-28.2772	0.0136726	1.1366	down	0	1	0	unchanged	-4.03987	C72H112O7	1133.83	10.0608	--	--	LMPR01070329	Prenol Lipids [PR]	Isoprenoids [PR01]	C40 isoprenoids (tetraterpenes) [PR0107]	--	--	--	--	--	--	--
neg_2130	27-Nor-cholestane-pentol	23.8485	27.1255	37.701	17.3907	34.7098	8.05523	8.95485e-07	8.95485e-07	8.95485e-07	24.4165	0.124054	0.871599	unchanged	24.9763	0.0194157	1.12372	up	0.559823	0.360408	0.543657	unchanged	12.4142	C26H46O5	875.673	10.0608	--	--	LMST01010213	Sterol Lipids [ST]	Sterols [ST01]	Cholesterol and derivatives [ST0101]	HMDB0002126	78648-95-0	Organic compounds	Lipids and lipid-like molecules	Steroids and steroid derivatives	Bile acids, alcohols and derivatives	Animals
neg_2137	Mactraxanthin 3-myristate 3'-palmitoleate	6526.82	7284.76	7614.48	6043.84	6307.54	6029.29	46694.1	40980.7	42517.9	-2.82439	0.00204037	1.10016	down	-2.60321	0.00163413	1.16235	down	0.221177	0.078118	0.959466	unchanged	-5.26231	C70H114O8	1117.82	10.103	--	--	LMPR01070386	Prenol Lipids [PR]	Isoprenoids [PR01]	C40 isoprenoids (tetraterpenes) [PR0107]	--	--	--	--	--	--	--
neg_214	8,9-DiHETE	101.296	105.094	98.797	154.334	171.959	152.693	74.8926	61.9558	44.3371	1.40252	0.00130282	1.07958	up	0.752227	0.0382092	1.07013	up	-0.65029	0.00713091	1.12211	down	-4.53706	C20H32O4	371.216	0.6195	--	--	LMFA03060076	Fatty Acyls [FA]	Eicosanoids [FA03]	Hydroxy/hydroperoxyeicosatetraenoic acids [FA0306]	--	--	--	--	--	--	--
neg_2140	TG(12:0/13:0/20:4(5Z,8Z,11Z,14Z))[iso6]	59.7904	49.831	111.36	6.95822	16.1653	17.6286	662.62	969.415	1100.15	-6.06704	0.0202	1.06135	down	-3.62806	0.0212695	1.11474	down	2.43898	0.083513	0.966276	unchanged	-15.2209	C48H84O6	1558.23	10.103	--	--	LMGL03013198	Glycerolipids [GL]	Triradylglycerols [GL03]	Triacylglycerols [GL0301]	--	--	--	--	--	--	--
neg_2145	PG(O-18:0/20:1(11Z))	236.735	253.75	207.113	24.6624	13.6203	12.977	1894.26	2089.03	2309.61	-6.93976	0.00328323	1.09752	down	-3.17326	0.00374107	1.15823	down	3.7665	0.00229109	1.13972	up	8.11444	C44H87O9P	1580.22	10.1101	--	--	LMGP04020034	Glycerophospholipids [GP]	Glycerophosphoglycerols [GP04]	1-alkyl,2-acylglycerophosphoglycerols [GP0402]	--	--	--	--	--	--	--
neg_2146	11-(3,4-dimethyl-5-butylfuran-2-yl)-undecanoic acid	590.465	675.815	710.062	1266.54	1326.88	1313.33	469.987	393.019	409.763	1.618	1.29313e-05	1.10228	up	0.634863	0.00802089	1.098	up	-0.983137	0.000533716	1.14083	down	-0.673914	C21H36O3	731.546	10.1101	--	--	LMFA01150021	Fatty Acyls [FA]	Fatty Acids and Conjugates [FA01]	Heterocyclic fatty acids [FA0115]	HMDB0112072	107473-41-6	Organic compounds	Lipids and lipid-like molecules	Fatty Acyls	Fatty acids and conjugates	Animals
neg_2147	PC(22:2(13Z,16Z)/18:3(9Z,12Z,15Z))	4687.73	5250.38	5445.26	4325.28	4581.28	4205.22	9138.55	8005.47	8384.25	-0.961231	0.00328871	1.08921	down	-0.730724	0.00187619	1.1357	down	0.230506	0.0603293	0.95568	unchanged	19.8409	C48H86NO8P	880.601	10.1101	--	--	--	--	--	--	--	--	--	--	--	--	--
neg_2161	1-(2E,6E-phytadienyl)-2-(2E,6E-phytadienyl)-sn-glycero-3-phosphocholine	797.258	857.988	914.604	691.825	688.532	626.811	1176.71	1050.23	1114.8	-0.735438	0.00135257	1.0854	down	-0.378916	0.00677462	1.08865	down	0.356523	0.014184	1.0573	up	-12.5125	C48H92NO6P	854.654	10.1673	--	--	LMGP01040096	Glycerophospholipids [GP]	Glycerophosphocholines [GP01]	Dialkylglycerophosphocholines [GP0104]	--	--	--	--	--	--	--
neg_2162	(22R)-25-hydroxy-22-methoxyvitamin D3 / (22R)-25-hydroxy-22-methoxycholecalciferol	3.17676	6.85582	17.3729	9.09889	5.40666	8.95485e-07	3.51794	6.34614	8.95485e-07	0.55635	0.65858	0.258369	unchanged	1.47421	0.304277	0.623005	unchanged	0.917859	0.447667	0.452805	unchanged	-1.26175	C28H46O3	859.681	10.1745	--	--	LMST03020342	Sterol Lipids [ST]	Secosteroids [ST03]	Vitamin D3 and derivatives [ST0302]	--	--	--	--	--	--	--
neg_2179	1alpha-hydroxyvitamin D2 / 1alpha-hydroxyergocalciferol	363.032	408.386	407.654	218.203	219.515	182.323	283.371	297.645	295.089	-0.498739	0.012061	1.05717	down	0.428478	0.0153468	1.11545	up	0.927217	0.000788483	1.12539	up	29.0347	C28H44O2	869.69	10.3247	C08211	--	LMST03010028	Sterol Lipids [ST]	Secosteroids [ST03]	Vitamin D2 and derivatives [ST0301]	--	--	--	--	--	--	--
neg_2184	PC(O-18:0/20:2(11Z,14Z))	503.312	549.652	561.79	375.78	401.159	354.333	724.26	652.421	735.675	-0.900908	0.00153764	1.08738	down	-0.387538	0.00878519	1.09109	down	0.51337	0.00255825	1.10747	up	-5.0576	C46H90NO7P	820.616	10.3461	--	--	LMGP01020210	Glycerophospholipids [GP]	Glycerophosphocholines [GP01]	1-alkyl,2-acylglycerophosphocholines [GP0102]	--	--	--	--	--	--	--
neg_2185	PC(19:0/22:1(11Z))	30.9031	26.72	11.1917	5.93119	16.0286	9.2108	183.603	219.794	245.99	-4.38082	0.0064628	1.08774	down	-3.23829	0.0047334	1.14596	down	1.14254	0.159771	0.786792	unchanged	2.975	C49H96NO8P	892.659	10.3675	--	--	LMGP01011752	Glycerophospholipids [GP]	Glycerophosphocholines [GP01]	Diacylglycerophosphocholines [GP0101]	--	--	--	--	--	--	--
neg_2187	GlcCer(t17:0(16Me)/23:0(2OH[R]))	784.447	844.743	865.206	777.168	810.924	820.943	1019.02	1047.87	1091.29	-0.390638	0.0012467	1.08361	down	-0.340403	0.00249155	1.12175	down	0.0502349	0.376592	0.525927	unchanged	23.5688	C47H93NO10	852.674	10.4033	--	--	LMSP05010082	Sphingolipids [SP]	Neutral glycosphingolipids [SP05]	Simple Glc series [SP0501]	--	--	--	--	--	--	--
neg_2189	Auricolic acid	273.266	255.454	277.765	138.345	116.198	143.905	366.207	374.22	362.479	-1.46885	0.000296387	1.10145	down	-0.451591	0.00105098	1.15413	down	1.01726	0.000303137	1.13515	up	-6.09115	C20H36O3	707.543	10.4105	--	--	LMFA01050431	Fatty Acyls [FA]	Fatty Acids and Conjugates [FA01]	Hydroxy fatty acids [FA0105]	--	--	--	--	--	--	--
neg_220	(E)-dodeca-2-en-4,6,8-triyne-1,1-diol	67.8866	63.8844	68.7262	72.4622	61.0387	59.3306	75.677	90.0287	79.0929	-0.344254	0.0443297	0.909285	unchanged	-0.288014	0.0634235	0.993133	unchanged	0.0562408	0.608076	0.321051	unchanged	34.3807	C12H12O2	209.065	0.62665	--	--	LMFA05000710	Fatty Acyls [FA]	Fatty alcohols [FA05]	-	--	--	--	--	--	--	--
neg_2206	PC(P-20:0/21:0)	1459.68	1566.92	1873.93	1009.01	1025.46	1038.54	31.5198	31.9093	45.1302	4.8231	1.90605e-06	1.10458	up	5.49638	0.00593365	1.15392	up	0.673286	0.0385432	1.06397	up	-7.2681	C49H98NO7P	888.7	10.5384	--	--	LMGP01030099	Glycerophospholipids [GP]	Glycerophosphocholines [GP01]	1-(1Z-alkenyl),2-acylglycerophosphocholines [GP0103]	--	--	--	--	--	--	--
neg_2208	10-oxo-nonadecanoic acid	295.805	312.209	334.331	212.541	240.578	223.123	621.237	654.853	662.634	-1.5195	3.78804e-05	1.10197	down	-1.04078	4.48643e-05	1.16188	down	0.478716	0.00407705	1.09736	up	-8.13932	C19H36O3	669.526	10.567	--	--	LMFA01060128	Fatty Acyls [FA]	Fatty Acids and Conjugates [FA01]	Oxo fatty acids [FA0106]	--	--	--	--	--	--	--
neg_221	Thalassotalamide A	69.7538	82.5849	86.5354	94.4397	86.1667	93.1646	67.9436	58.0776	53.9593	0.605128	0.00553509	1.05462	up	0.408409	0.0420068	0.971812	unchanged	-0.196719	0.134089	0.823238	unchanged	-8.0551	C19H28N2O3	367.177	0.62665	--	--	LMFA08020346	Fatty Acyls [FA]	Fatty amides [FA08]	N-acyl amines [FA0802]	--	--	--	--	--	--	--
neg_2226	TG(16:1(9Z)/17:2(9Z,12Z)/17:2(9Z,12Z))[iso3]	230.16	237.207	170.058	345.57	348.327	335.927	514.937	522.826	466	-0.546181	0.00991324	1.07668	down	-1.23825	0.000565949	1.14684	down	-0.692069	0.0227231	1.09132	down	4.75931	C53H92O6	869.692	10.6957	--	--	LMGL03010056	Glycerolipids [GL]	Triradylglycerols [GL03]	Triacylglycerols [GL0301]	--	--	--	--	--	--	--
neg_2228	GlcCer(d18:1(8E)/21:0(2OH[R]))	2358.54	2538.94	2861.52	2710.97	2859.05	2707.11	2490.36	2342.84	2340.24	0.206465	0.00641835	1.03174	up	0.113205	0.31525	0.621789	unchanged	-0.0932608	0.363225	0.558805	unchanged	9.83412	C45H87NO9	830.657	10.7172	--	--	LMSP05010061	Sphingolipids [SP]	Neutral glycosphingolipids [SP05]	Simple Glc series [SP0501]	--	--	--	--	--	--	--
neg_223	PG(10:0/10:0)	234.07	263.49	267.677	59.587	60.2315	56.0393	64.7715	64.8848	56.4336	-0.0815903	0.35425	0.534177	unchanged	2.03991	0.00173957	1.16037	up	2.1215	0.00255267	1.14273	up	-5.15098	C26H51O10P	575.294	0.62665	--	--	LMGP04010032	Glycerophospholipids [GP]	Glycerophosphoglycerols [GP04]	Diacylglycerophosphoglycerols [GP0401]	--	--	--	--	--	--	--
neg_2238	alpha-N-(3-hydroxyoctadecanoyl)-L-ornithine	94.8059	93.8461	84.3752	204.413	210.427	196.687	249.106	298.179	331.427	-0.522974	0.0614735	0.97042	unchanged	-1.68635	0.0124794	1.13598	down	-1.16337	3.36259e-05	1.14469	down	-6.2039	C23H46N2O4	873.685	10.8165	--	--	LMFA08020225	Fatty Acyls [FA]	Fatty amides [FA08]	N-acyl amines [FA0802]	--	--	--	--	--	--	--
neg_226	N-(3-carboxypropanoyl)-N-hydroxyputrescine	62.2723	60.1004	64.7716	94.3941	74.4348	70.8232	104.698	118.564	78.3565	-0.331786	0.22441	0.659338	unchanged	-0.688577	0.0818223	0.991834	unchanged	-0.35679	0.135316	0.875693	unchanged	1.33405	C8H16N2O4	239.081	0.64095	--	--	LMFA08020188	Fatty Acyls [FA]	Fatty amides [FA08]	N-acyl amines [FA0802]	--	--	--	--	--	--	--
neg_2268	PC(22:1(11Z)/22:2(13Z,16Z))	529.967	542.921	629.697	608.907	607.428	589.624	547.838	535.566	553.366	0.141914	0.00249217	1.06161	up	0.0568755	0.557624	0.381511	unchanged	-0.0850383	0.38613	0.546511	unchanged	3.28956	C52H98NO8P	930.675	11.0024	--	--	LMGP01012032	Glycerophospholipids [GP]	Glycerophosphocholines [GP01]	Diacylglycerophosphocholines [GP0101]	--	--	--	--	--	--	--
neg_2270	PC(O-18:0/21:0)	8419.92	9259.64	10142.6	9340.65	9573.13	9219.11	10422.1	9689.72	10255.8	-0.110275	0.0598926	0.923169	unchanged	-0.126299	0.224596	0.717336	unchanged	-0.016024	0.855964	0.117294	unchanged	-14.3935	C47H96NO7P	862.684	11.0096	--	--	LMGP01020212	Glycerophospholipids [GP]	Glycerophosphocholines [GP01]	1-alkyl,2-acylglycerophosphocholines [GP0102]	--	--	--	--	--	--	--
neg_2277	Cer(d18:0/20:0(2OH))	161.676	183.276	186.558	161.906	144.526	166.763	376.97	386.1	388.137	-1.28264	8.90669e-05	1.10232	down	-1.11498	0.000277047	1.16389	down	0.167662	0.134187	0.787332	unchanged	10.5068	C38H77NO4	656.59	11.0525	--	--	LMSP02020031	Sphingolipids [SP]	Ceramides [SP02]	N-acylsphinganines (dihydroceramides) [SP0202]	--	--	--	--	--	--	--
neg_228	MGMG(18:5(3Z,6Z,9Z,12Z,15Z)/0:0)	140.28	124.047	130.39	108.766	87.9748	104.56	122.773	82.7277	80.3703	0.075843	0.757994	0.185072	unchanged	0.465458	0.10647	0.911848	unchanged	0.389615	0.0198046	1.02486	up	3.53668	C27H42O9	545.288	0.64095	--	--	LMGL04010011	Glycerolipids [GL]	Glycosylmonoradylglycerols [GL04]	Glycosylmonoacylglycerols [GL0401]	--	--	--	--	--	--	--
neg_229	glas#22	86.87	104.856	90.8991	108.009	111.068	107.967	34.0937	17.7548	21.5034	2.15658	0.00244803	1.09702	up	1.94598	0.00072217	1.14284	up	-0.210594	0.108256	0.920551	unchanged	-2.35067	C25H46O11	543.277	0.64095	--	--	LMFA13040100	Fatty Acyls [FA]	Fatty acyl glycosides [FA13]	Ascarosides [FA1304]	--	--	--	--	--	--	--
neg_2298	Cer(t18:1(6OH)/20:0)	969.609	980.549	1144.41	406.69	421.855	401.551	4301.96	4031.45	4348.78	-3.36596	0.000643129	1.1033	down	-2.03499	6.42891e-05	1.16478	down	1.33097	0.00762269	1.13072	up	-1.01116	C38H75NO4	654.575	11.2949	--	--	LMSP02010144	Sphingolipids [SP]	Ceramides [SP02]	N-acylsphingosines (ceramides) [SP0201]	--	--	--	--	--	--	--
neg_2304	15-(3,4-dimethyl-5-pentylfuran-2-yl)-pentadecanoic acid	802.513	946.177	917.799	678.711	772.629	701.044	1357.57	1182.21	1358.07	-0.856745	0.00341695	1.07816	down	-0.547739	0.00619352	1.09964	down	0.309006	0.0384645	0.981073	unchanged	11.9143	C26H46O3	857.697	11.3235	--	--	LMFA01150031	Fatty Acyls [FA]	Fatty Acids and Conjugates [FA01]	Heterocyclic fatty acids [FA0115]	HMDB0112081	116627-42-0	Organic compounds	Lipids and lipid-like molecules	Fatty Acyls	Fatty acids and conjugates	Animals
neg_232	3-hydroxy-3-methyl-2-oxo-butanoic acid	67.3653	68.9845	71.9822	68.1884	66.4998	73.6732	92.4998	85.4416	84.2856	-0.331728	0.00638426	1.03473	down	-0.331931	0.00823664	1.11094	down	-0.000203544	0.997155	0.00255165	unchanged	20.8782	C5H8O4	177.043	0.6481	C04181	Valine, leucine and isoleucine biosynthesis(ko00290);;2-Oxocarboxylic acid metabolism(ko01210)	LMFA01020277	Fatty Acyls [FA]	Fatty Acids and Conjugates [FA01]	Branched fatty acids [FA0102]	--	--	--	--	--	--	--
neg_2323	Siphonaxanthin	41.1501	26.3225	9.13579	9.35251	15.4624	8.95485e-07	794.32	705.962	728.275	-6.48876	0.000989084	1.10183	down	-4.86246	0.000457806	1.16413	down	1.6263	0.195108	0.739621	unchanged	1.79723	C40H56O4	1199.83	11.4872	--	--	--	--	--	--	HMDB0258309	--	Organic compounds	Lipids and lipid-like molecules	Prenol lipids	Tetraterpenoids	Animals
neg_233	7Z-tetradecenenitrile	241.221	276.31	297.91	191.894	203.494	197.835	488.188	430.544	434.427	-1.18968	0.00429935	1.09267	down	-0.73068	0.00207388	1.125	down	0.459004	0.0415823	1.04599	up	-14.0553	C14H25N	242.165	0.6481	--	--	LMFA09000008	Fatty Acyls [FA]	Fatty nitriles [FA09]	-	--	--	--	--	--	--	--
neg_234	4,8,11,14-Eicosatetraynoic acid	18.9006	16.4443	30.2855	26.6817	33.9093	33.245	31.3267	44.308	42.7579	-0.335367	0.175348	0.725848	unchanged	-0.851143	0.0410018	0.969737	unchanged	-0.515776	0.145448	0.80005	unchanged	-1.56328	C20H24O2	317.152	0.6481	--	--	LMFA01030690	Fatty Acyls [FA]	Fatty Acids and Conjugates [FA01]	Unsaturated fatty acids [FA0103]	--	--	--	--	--	--	--
neg_2356	PG(O-20:0/22:0)	553.646	541.842	540.359	434.448	410.918	427.924	979.63	942.652	993.121	-1.19513	9.71103e-05	1.10275	down	-0.833658	0.000601791	1.16459	down	0.361477	0.000414802	1.13915	up	-5.51399	C48H97O9P	847.675	11.7232	--	--	LMGP04020069	Glycerophospholipids [GP]	Glycerophosphoglycerols [GP04]	1-alkyl,2-acylglycerophosphoglycerols [GP0402]	--	--	--	--	--	--	--
neg_2360	GlcBeta1-6GlcBeta-Caldarchaeol	344.731	253.44	234.871	167.444	127.023	128.75	2325.01	2469.65	2431.81	-4.09382	0.000122389	1.10392	down	-3.11683	4.64458e-06	1.1663	down	0.976991	0.0424298	1.01465	up	23.1731	C98H192O16	1670.46	11.7375	--	--	LMGL02060005	Glycerolipids [GL]	Diradylglycerols [GL02]	Di-glycerol tetraether glycans [GL0206]	--	--	--	--	--	--	--
neg_2364	3beta,15alpha,16alpha,24alpha-tetrahydroxy25,26,27-trinor-16,24-cyclo-cycloart-7-en-23-one-3-O-beta-D-xylopyranoside	187.119	205.645	207.648	176.707	213.567	139.167	164.845	116.029	97.1138	0.486127	0.162126	0.718783	unchanged	0.667613	0.0553022	1.01411	unchanged	0.181486	0.387512	0.535784	unchanged	7.57387	C32H48O9	1197.67	11.7589	--	--	LMST01100014	Sterol Lipids [ST]	Sterols [ST01]	Cycloartanols and derivatives [ST0110]	--	--	--	--	--	--	--
neg_237	PA(22:2(13Z,16Z)/0:0)	67.2282	66.6526	39.3678	234.226	254.699	224.209	18.4595	7.64934	16.5475	4.06334	0.000493634	1.10076	up	2.02201	0.0302379	1.06545	up	-2.04133	0.000151156	1.13794	down	3.40777	C25H47O7P	511.282	0.6481	--	--	LMGP10050030	Glycerophospholipids [GP]	Glycerophosphates [GP10]	Monoacylglycerophosphates [GP1005]	HMDB0062306	--	Organic compounds	Lipids and lipid-like molecules	Glycerophospholipids	Glycerophosphates	Animals
neg_2375	PI(20:0/22:1(11Z))	1503.22	1631.18	1678.45	1429.31	1503.91	1412.49	3282.74	2818.12	2855.02	-1.04324	0.00759762	1.08383	down	-0.895944	0.00630175	1.1381	down	0.147299	0.0772164	0.913514	unchanged	22.1815	C51H97O13P	993.686	11.7797	--	--	LMGP06010493	Glycerophospholipids [GP]	Glycerophosphoinositols [GP06]	Diacylglycerophosphoinositols [GP0601]	--	--	--	--	--	--	--
neg_238	(-)-Euphomine A	1603.88	1757.39	1829.87	803.154	830.006	807.015	418.149	364.53	355.922	1.09972	0.000467953	1.09957	up	2.18879	0.00121856	1.16171	up	1.08907	0.00469844	1.13729	up	-31.6323	C30H42O7	513.27	0.6481	--	--	LMPR0104300002	Prenol Lipids [PR]	Isoprenoids [PR01]	C20 isoprenoids (diterpenes) [PR0104]	--	--	--	--	--	--	--
neg_2398	N-palmitoyl serine	63.0938	47.6999	87.8915	46.9072	46.2952	30.5549	143.36	170.244	125.853	-1.82821	0.0072009	1.06778	down	-1.14524	0.0102176	1.07139	down	0.682971	0.154182	0.800432	unchanged	-2.68329	C19H37NO4	731.541	11.8226	--	--	--	--	--	--	HMDB0241932	--	Organic compounds	Organic acids and derivatives	Carboxylic acids and derivatives	Amino acids, peptides, and analogues	Animals
neg_2403	PA(16:0/22:1(11Z))	77.5856	64.5896	90.1814	55.5753	41.8235	55.985	127.584	181.507	160.06	-1.61291	0.0153199	1.05509	down	-1.01371	0.0221867	1.0698	down	0.599195	0.0490627	0.957879	unchanged	1.21616	C41H79O8P	729.545	11.8297	--	--	LMGP10010197	Glycerophospholipids [GP]	Glycerophosphates [GP10]	Diacylglycerophosphates [GP1001]	--	--	--	--	--	--	--
neg_2421	LMGP06030075	6.81317	12.4754	25.3485	16.3135	6.7739	4.13612	7.49755	22.1681	20.9646	-0.895144	0.26576	0.603465	unchanged	-0.181757	0.796139	0.160837	unchanged	0.713387	0.436185	0.460971	unchanged	18.1808	C48H91O12P	889.634	11.9012	--	--	--	--	--	--	--	--	--	--	--	--	--
neg_2427	3-Fluoro-9,10-secocholesta-5,7,10(19)-triene	13120.2	14662.4	16069.6	13352.9	14135.1	13460.1	28055.9	24799.6	26685.3	-0.957897	0.00342925	1.09229	down	-0.859045	0.000763508	1.14179	down	0.0988527	0.374706	0.550481	unchanged	-3.47559	C27H43F	831.68	11.9298	--	--	LMST03020658	Sterol Lipids [ST]	Secosteroids [ST03]	Vitamin D3 and derivatives [ST0302]	--	--	--	--	--	--	--
neg_2429	4,4-difluorovitamin D3 / 4,4-difluorocholecalciferol	712.109	751.996	716.113	630.106	652.871	588.389	1409.39	1308.96	1310.44	-1.10626	0.000233078	1.09858	down	-0.885874	0.000989046	1.15996	down	0.220381	0.0143862	1.05132	up	21.2441	C27H42F2O	899.672	11.9298	--	--	LMST03020134	Sterol Lipids [ST]	Secosteroids [ST03]	Vitamin D3 and derivatives [ST0302]	--	--	--	--	--	--	--
neg_246	3-heptynoic acid	34.3085	40.7228	44.7662	28.9039	34.3948	30.1661	83.0863	71.3953	66.4356	-1.24101	0.00783985	1.07299	down	-0.882909	0.00755128	1.10398	down	0.358101	0.0828315	0.901673	unchanged	-45.5402	C7H10O2	161.032	0.6624	--	--	LMFA01030488	Fatty Acyls [FA]	Fatty Acids and Conjugates [FA01]	Unsaturated fatty acids [FA0103]	--	--	--	--	--	--	--
neg_247	2E,4E,6E,8E,10E,12E,14E,16E,18E,20E-docosadecaenal	24.8737	28.3302	21.0995	36.3821	30.3641	19.826	28.2714	27.4864	27.7847	0.0513951	0.854067	0.114693	unchanged	-0.169084	0.277478	0.690368	unchanged	-0.220479	0.499541	0.416403	unchanged	-2.46502	C22H24O	339.151	0.65525	--	--	LMFA06000267	Fatty Acyls [FA]	Fatty aldehydes [FA06]	-	--	--	--	--	--	--	--
neg_2471	DG(20:1(11Z)/20:1(11Z)/0:0)	35.8642	35.5468	78.633	24.8841	32.943	24.7425	40.9634	45.5758	73.629	-0.955907	0.118543	0.855785	unchanged	-0.0942024	0.858033	0.111727	unchanged	0.861704	0.254372	0.702422	unchanged	-7.05911	C43H80O5	697.57	12.0728	C00165	--	LMGL02010139	Glycerolipids [GL]	Diradylglycerols [GL02]	Diacylglycerols [GL0201]	HMDB0007398	--	Organic compounds	Lipids and lipid-like molecules	Glycerolipids	Diradylglycerols	Animals
neg_2478	4-carboxy-2-hydroxy-cis,cis-muconic acid	35.6156	44.8207	47.473	45.4951	53.3841	45.4775	47.8431	44.4253	56.0762	-0.0393144	0.77598	0.167055	unchanged	-0.213831	0.243787	0.658485	unchanged	-0.174517	0.291434	0.60289	unchanged	-0.113099	C7H6O7	201.004	12.08	C04324	Metabolic pathways(ko01100)	LMFA01170072	Fatty Acyls [FA]	Fatty Acids and Conjugates [FA01]	Dicarboxylic acids [FA0117]	--	--	--	--	--	--	--
neg_2489	PI-Cer(d18:0/24:0)	327.474	308.51	330.787	267.637	275.542	265.606	636.813	653.546	658.755	-1.26899	2.82814e-05	1.10399	down	-1.01157	4.48605e-06	1.16584	down	0.257419	0.0081681	1.105	up	13.8291	C48H96NO11P	928.654	12.0943	--	--	LMSP03030010	Sphingolipids [SP]	Phosphosphingolipids [SP03]	Ceramide phosphoinositols [SP0303]	--	--	--	--	--	--	--
neg_249	22-deoxy-20,21-dihydroxyecdysone	12104	13914	14510.8	4331.12	4613.48	4405.68	8580.82	7349.89	7449.94	-0.808445	0.0109275	1.0739	down	0.79363	0.00556457	1.12223	up	1.60208	0.00578435	1.13482	up	4.16057	C27H44O7	515.28	0.6624	--	--	LMST01010186	Sterol Lipids [ST]	Sterols [ST01]	Cholesterol and derivatives [ST0101]	--	--	--	--	--	--	--
neg_25	UDP-GlcNAc	2.89782	3.25081	8.95485e-07	1.75585	3.85979	2.08035	3.09999	6.73674	4.81735	-0.929123	0.147914	0.755652	unchanged	-1.25297	0.126225	0.811108	unchanged	-0.323843	0.697867	0.237202	unchanged	-12.5938	C17H27N3O17P2	642.043	0.262717	C00043	Amino sugar and nucleotide sugar metabolism(ko00520);;Neomycin, kanamycin and gentamicin biosynthesis(ko00524);;Metabolic pathways(ko01100);;Biosynthesis of nucleotide sugars(ko01250);;Insulin resistance(ko04931);;Diabetic cardiomyopathy(ko05415)	LMSL01010002	Saccharolipids [SL]	Acylaminosugars [SL01]	Monoacylaminosugars [SL0101]	HMDB0000290	528-04-1	Organic compounds	Nucleosides, nucleotides, and analogues	Pyrimidine nucleotides	Pyrimidine nucleotide sugars	Microbe,Animals
neg_250	MGMG(18:4;O/0:0)	242.983	275.184	286.453	112.797	103.23	116.224	71.5738	75.0975	74.0346	0.590149	0.00739581	1.07976	up	1.86618	0.0042468	1.15739	up	1.27603	0.00396098	1.1326	up	-5.7357	C27H44O10	527.283	0.6624	--	--	LMGL04010016	Glycerolipids [GL]	Glycosylmonoradylglycerols [GL04]	Glycosylmonoacylglycerols [GL0401]	--	--	--	--	--	--	--
neg_2527	6E-Octene-2,4-diynoic acid	9.57213	9.23889	13.8419	12.6341	11.5566	13.6044	13.7649	10.7567	13.2192	0.00207335	0.987775	0.00923507	unchanged	-0.208911	0.396369	0.509267	unchanged	-0.210985	0.371535	0.544239	unchanged	5.9102	C8H6O2	169.007	12.208	--	--	LMFA01030743	Fatty Acyls [FA]	Fatty Acids and Conjugates [FA01]	Unsaturated fatty acids [FA0103]	--	--	--	--	--	--	--
neg_2532	Renieroside A1	2034.61	2256.47	2454.65	1972.05	2036.74	1915.98	2590.85	2339.85	2474.22	-0.321725	0.00982598	1.05027	down	-0.134509	0.210518	0.716134	unchanged	0.187216	0.144261	0.844385	unchanged	-4.14905	C52H95NO9	912.666	12.2437	--	--	LMSP05010173	Sphingolipids [SP]	Neutral glycosphingolipids [SP05]	Simple Glc series [SP0501]	--	--	--	--	--	--	--
neg_254	5,6-dichloro-tetradecanoic acid	10.4277	9.78266	1.96587	2.04705	8.95485e-07	4.08689	8.95485e-07	8.95485e-07	8.95485e-07	21.1227	0.225221	0.723498	unchanged	22.9768	0.112884	0.940627	unchanged	1.85413	0.178141	0.770122	unchanged	-24.2155	C14H26Cl2O2	651.261	0.6624	--	--	LMFA01090061	Fatty Acyls [FA]	Fatty Acids and Conjugates [FA01]	Halogenated fatty acids [FA0109]	--	--	--	--	--	--	--
neg_2540	GlcCer(d18:1(8E)/22:0(2OH[R]))	26884.3	30549.3	33374.5	27661.5	29346.9	28027.9	37134.8	33157.8	35424.4	-0.314057	0.0148836	1.03756	down	-0.219315	0.100917	0.873231	unchanged	0.0947416	0.415592	0.508567	unchanged	25.0603	C46H89NO9	844.672	12.2652	--	--	LMSP05010062	Sphingolipids [SP]	Neutral glycosphingolipids [SP05]	Simple Glc series [SP0501]	--	--	--	--	--	--	--
neg_2582	Cholestanyl glucoside	230.236	204.471	168.125	94.0036	63.8754	73.6051	1215.13	1249.81	1498.95	-4.09793	0.00478471	1.09345	down	-2.71709	0.0048661	1.15266	down	1.38084	0.00932731	1.0935	up	8.78133	C33H58O6	1145.85	12.5219	--	--	LMST01010366	Sterol Lipids [ST]	Sterols [ST01]	Cholesterol and derivatives [ST0101]	--	--	--	--	--	--	--
neg_2583	PC(O-20:0/22:4(7Z,10Z,13Z,16Z))	616.442	669.36	745.857	793.107	788.168	745.721	842.809	744.718	784.84	-0.0278584	0.670272	0.252374	unchanged	-0.223669	0.0782866	0.898026	unchanged	-0.195811	0.105299	0.888524	unchanged	39.3395	C50H94NO7P	896.708	12.5219	--	--	LMGP01020243	Glycerophospholipids [GP]	Glycerophosphocholines [GP01]	1-alkyl,2-acylglycerophosphocholines [GP0102]	--	--	--	--	--	--	--
neg_2592	Myricetin 3-glucuronide	14.0262	18.6034	16.3765	16.7283	19.5727	7.67131	16.5403	10.5268	8.06538	0.32379	0.542239	0.352119	unchanged	0.480152	0.201545	0.737537	unchanged	0.156363	0.695486	0.245955	unchanged	-23.2651	C21H18O14	987.109	12.5862	--	--	LMPK12112437	Polyketides [PK]	Flavonoids [PK12]	Flavones and Flavonols [PK1211]	--	--	--	--	--	--	--
neg_2594	Cer(d18:1/26:1(17Z))	86.4966	112.672	120.366	92.0605	127.279	127.771	135.554	120.06	93.6965	-0.00911111	0.967679	0.0238599	unchanged	-0.12854	0.568402	0.346605	unchanged	-0.119429	0.589052	0.323987	unchanged	-9.32167	C44H85NO3	696.621	12.6148	--	--	LMSP02010010	Sphingolipids [SP]	Ceramides [SP02]	N-acylsphingosines (ceramides) [SP0201]	HMDB04954	--	--	--	--	--	--
neg_2596	PC(O-18:0/22:0)	3413.85	3754.45	4034.8	3755.91	3783.73	3804.16	2605.63	2376.78	2484.45	0.60333	0.00181319	1.09881	up	0.585324	0.0121341	1.11644	up	-0.0180058	0.818629	0.149253	unchanged	-12.2909	C48H98NO7P	876.705	12.6291	--	--	LMGP01020105	Glycerophospholipids [GP]	Glycerophosphocholines [GP01]	1-alkyl,2-acylglycerophosphocholines [GP0102]	HMDB0013421	--	Organic compounds	Lipids and lipid-like molecules	Glycerophospholipids	Glycerophosphocholines	Animals
neg_260	6-hydroxy-7E,9E-Octadecadiene-11,13,15,17-tetraynoic acid	287.336	331.255	315.396	375.518	382.674	382.821	482.861	409.331	416.053	-0.197316	0.139367	0.843138	unchanged	-0.486157	0.0173168	1.07281	down	-0.288841	0.0293642	1.07541	down	33.9962	C18H16O3	279.112	0.66955	--	--	LMFA01030723	Fatty Acyls [FA]	Fatty Acids and Conjugates [FA01]	Unsaturated fatty acids [FA0103]	--	--	--	--	--	--	--
neg_2606	PI-Cer(t18:0/24:0)	15.4778	15.3365	5.08724	12.4721	8.95485e-07	42.9873	8.95485e-07	3.53685	2.95934	3.09376	0.329236	0.59336	unchanged	2.46638	0.0929028	0.93997	unchanged	-0.627386	0.665312	0.275073	unchanged	47.4478	C48H96NO12P	944.68	12.7149	--	--	LMSP03030016	Sphingolipids [SP]	Phosphosphingolipids [SP03]	Ceramide phosphoinositols [SP0303]	--	--	--	--	--	--	--
neg_2672	Coenzyme Q6	17.7227	14.9753	8.95485e-07	10.2234	10.669	2.5251	226.669	172.764	193.868	-4.6631	0.00564083	1.08959	down	-4.18149	0.00340879	1.14951	down	0.481611	0.648838	0.282504	unchanged	-14.1595	C39H58O4	1239.86	12.7785	--	--	--	--	--	--	--	--	--	--	--	--	--
neg_268	icas#19	23.8139	26.7433	31.9351	31.3157	30.5242	24.5574	44.9493	33.72	23.0604	-0.235683	0.510506	0.395128	unchanged	-0.30241	0.423158	0.50035	unchanged	-0.0667274	0.704531	0.230381	unchanged	0.918486	C27H37NO7	1019.51	0.6767	--	--	LMFA13040117	Fatty Acyls [FA]	Fatty acyl glycosides [FA13]	Ascarosides [FA1304]	--	--	--	--	--	--	--
neg_2680	Certonardosterol D	30.2938	32.3294	34.5706	7.40294	19.7661	22.2071	117.708	118.411	119.467	-2.84831	0.00180187	1.10033	down	-1.87126	2.47771e-05	1.16725	down	0.977048	0.0649084	0.987986	unchanged	12.6762	C28H48O4	895.715	12.7785	--	--	LMST01031202	Sterol Lipids [ST]	Sterols [ST01]	Ergosterols and C24-methyl derivatives [ST0103]	--	--	--	--	--	--	--
neg_2685	PI(21:0/22:1(11Z))	278.54	311.821	340.534	170.542	189.192	189.736	264.291	309.93	247.986	-0.581463	0.0288437	1.01471	down	0.179117	0.232677	0.670802	unchanged	0.76058	0.0119201	1.1013	up	12.1091	C52H99O13P	1007.69	12.7857	--	--	LMGP06010668	Glycerophospholipids [GP]	Glycerophosphoinositols [GP06]	Diacylglycerophosphoinositols [GP0601]	--	--	--	--	--	--	--
neg_2694	Mactraxanthin 3-oleate 3'-palmitoleate	582.237	635.056	655.331	400.364	422.816	435.47	3929.61	3822.44	3795.89	-3.19769	5.94537e-05	1.10445	down	-2.6245	5.49697e-06	1.16729	down	0.573184	0.00416644	1.11884	up	0.262174	C74H120O8	1171.87	12.7857	--	--	LMPR01070389	Prenol Lipids [PR]	Isoprenoids [PR01]	C40 isoprenoids (tetraterpenes) [PR0107]	--	--	--	--	--	--	--
neg_2706	30:6(12Z,15Z,18Z,21Z,24Z,27Z)	821.93	911.733	1064.15	478.02	470.039	524.507	1043	996.482	1045.52	-1.06694	2.15995e-05	1.10066	down	-0.140973	0.307004	0.643406	unchanged	0.925965	0.0199358	1.0917	up	-43.1456	C30H48O2	939.707	12.7857	--	--	LMFA01030840	Fatty Acyls [FA]	Fatty Acids and Conjugates [FA01]	Unsaturated fatty acids [FA0103]	--	--	--	--	--	--	--
neg_2715	Cer(t18:1(6OH)/21:0)	658.627	695.572	805.507	524.169	544.825	654.922	2165.17	2102.61	2103.38	-1.88587	5.94726e-05	1.10288	down	-1.56072	0.000135784	1.16496	down	0.325146	0.0729281	0.886504	unchanged	12.0316	C39H77NO4	668.596	12.8	--	--	LMSP02010143	Sphingolipids [SP]	Ceramides [SP02]	N-acylsphingosines (ceramides) [SP0201]	--	--	--	--	--	--	--
neg_2718	Myricetin 3-(2'',3''-digalloylrhamnoside)	861.312	992.346	996.793	1054.44	1076.38	1041.76	871.61	791.436	893.486	0.311468	0.0148914	1.05294	up	0.157002	0.153375	0.783485	unchanged	-0.154467	0.130742	0.877024	unchanged	-43.6985	C35H28O20	767.077	12.8	--	--	LMPK12112465	Polyketides [PK]	Flavonoids [PK12]	Flavones and Flavonols [PK1211]	--	--	--	--	--	--	--
neg_273	2-amino-4-oxo-pentanoic acid	447.011	514.86	553.412	137.358	151.043	139.182	1363.31	1137.46	1235.02	-3.12714	0.00338467	1.09705	down	-1.30183	0.00244454	1.14582	down	1.82531	0.00646933	1.13254	up	-34.451	C5H9NO3	152.028	0.68385	C03341	--	LMFA01060171	Fatty Acyls [FA]	Fatty Acids and Conjugates [FA01]	Oxo fatty acids [FA0106]	--	--	--	--	--	--	--
neg_2730	22:3-Glc-Sitosterol	364.352	350.065	389.518	331.126	323.054	358.735	382.749	413.4	398.163	-0.237665	0.0134171	1.00304	down	-0.113524	0.11159	0.840927	unchanged	0.124142	0.127569	0.796174	unchanged	-5.32888	C57H96O7	913.686	12.8143	--	--	LMST01040225	Sterol Lipids [ST]	Sterols [ST01]	Stigmasterols and C24-ethyl derivatives [ST0104]	--	--	--	--	--	--	--
neg_2734	Cer(d18:0/25:0(2OH))	2221.58	2523.83	2732.94	3035.54	3238.91	3233.42	2535.51	2319.45	2370.71	0.39599	0.00123997	1.07292	up	0.0495877	0.642352	0.294113	unchanged	-0.346402	0.0293399	1.03601	down	-22.3832	C43H87NO4	726.645	12.8215	--	--	LMSP02020059	Sphingolipids [SP]	Ceramides [SP02]	N-acylsphinganines (dihydroceramides) [SP0202]	--	--	--	--	--	--	--
neg_2735	TG(12:0/14:1(9Z)/22:2(13Z,16Z))[iso6]	3782.18	4111.29	4744.47	3686.88	3858.11	3864.47	6712.03	6410.52	6912.68	-0.812308	0.000774686	1.09825	down	-0.664778	0.00447049	1.13074	down	0.147529	0.282205	0.665209	unchanged	3.67496	C51H92O6	845.688	12.8215	--	--	LMGL03013262	Glycerolipids [GL]	Triradylglycerols [GL03]	Triacylglycerols [GL0301]	--	--	--	--	--	--	--
neg_2740	lup-20(29)-en-3β-(1-(2S-hydroxypropionate)-benzoic acid	59.6741	43.9893	36.6734	22.2556	27.047	17.6319	331.645	317.906	369.417	-3.92822	0.00180779	1.09946	down	-2.86015	0.000681058	1.16013	down	1.06807	0.0536637	0.987359	unchanged	-5.27269	C40H58O5	1281.85	12.8286	--	--	LMPR0106140007	Prenol Lipids [PR]	Isoprenoids [PR01]	C30 isoprenoids (triterpenes) [PR0106]	--	--	--	--	--	--	--
neg_2748	(-)-Petrosynoic acid A	35.393	36.8612	49.9506	40.5896	61.1219	63.281	19.2141	17.8616	24.2316	1.42827	0.0338128	1.0137	up	0.995172	0.0335033	1.04694	up	-0.4331	0.184342	0.734166	unchanged	-44.6044	C31H48O3	981.677	12.8286	--	--	LMFA01031255	Fatty Acyls [FA]	Fatty Acids and Conjugates [FA01]	Unsaturated fatty acids [FA0103]	--	--	--	--	--	--	--
neg_2753	Cer(t18:0/22:0(2OH))	1372.05	1546.43	1670.87	2263.96	2408.5	2366.78	2960.81	2653.03	2810.62	-0.259165	0.0200951	1.01583	down	-0.876294	0.00050289	1.1462	down	-0.617129	0.00382647	1.11869	down	13.3687	C40H81NO5	700.627	12.8429	--	--	LMSP02030018	Sphingolipids [SP]	Ceramides [SP02]	N-acyl-4-hydroxysphinganines (phytoceramides) [SP0203]	--	--	--	--	--	--	--
neg_2757	24-nor-cholest-5,22E-dien-3beta-ol	661.244	703.906	810.69	654.538	697.988	689.089	836.401	833.72	870.092	-0.315239	0.000767104	1.08063	down	-0.223377	0.103491	0.931197	unchanged	0.091862	0.423096	0.499126	unchanged	41.182	C26H42O	785.676	12.8358	--	--	LMST01031050	Sterol Lipids [ST]	Sterols [ST01]	Ergosterols and C24-methyl derivatives [ST0103]	--	--	--	--	--	--	--
neg_2758	SM(d18:2/23:0)	437.219	480.36	532.84	379.622	391.167	380.953	1282.13	1187.48	1269.96	-1.69906	0.00102318	1.10213	down	-1.3664	4.9066e-05	1.16115	down	0.332652	0.0668262	1.00256	unchanged	19.6395	C46H91N2O6P	833.689	12.8429	--	--	LMSP03010075	Sphingolipids [SP]	Phosphosphingolipids [SP03]	Ceramide phosphocholines (sphingomyelins) [SP0301]	HMDB0240634	2292199-44-9	Organic compounds	Lipids and lipid-like molecules	Sphingolipids	Phosphosphingolipids	Animals
neg_2759	TG(14:1(9Z)/18:2(9Z,12Z)/18:2(9Z,12Z))[iso3]	534.136	576.617	632.777	406.369	472.294	459.955	1216.93	1010.66	1000.31	-1.26985	0.00823156	1.07593	down	-0.888582	0.0108244	1.11584	down	0.381267	0.0221161	1.02038	up	15.0273	C53H92O6	869.7	12.8358	--	--	LMGL03012851	Glycerolipids [GL]	Triradylglycerols [GL03]	Triacylglycerols [GL0301]	--	--	--	--	--	--	--
neg_276	ascr#13	773.323	903.431	907.707	827.971	886.127	851.319	1545.53	1304.06	1376.94	-0.72028	0.0126711	1.06779	down	-0.70961	0.00529649	1.11604	down	0.0106699	0.902873	0.076352	unchanged	-6.06531	C14H24O6	309.13	0.6767	--	--	LMFA13040037	Fatty Acyls [FA]	Fatty acyl glycosides [FA13]	Ascarosides [FA1304]	--	--	--	--	--	--	--
neg_2765	3R-hydroxy-docosan-5S-olide	87.2703	88.7043	94.3942	64.4214	68.1906	64.0673	209.8	226.304	248.764	-1.79998	0.00434217	1.09418	down	-1.3409	0.00523349	1.15206	down	0.459083	0.00157845	1.12562	up	-19.943	C22H42O3	707.605	12.85	--	--	LMFA07040129	Fatty Acyls [FA]	Fatty esters [FA07]	Lactones [FA0704]	--	--	--	--	--	--	--
neg_2767	GlcCer(d18:1/22:0)	3647.79	4164.11	4537.98	5350.04	5660.01	5552.68	8166.02	7349.59	7923.03	-0.500948	0.00553527	1.07768	down	-0.924392	0.00048452	1.1468	down	-0.423444	0.0222999	1.0713	down	29.1813	C46H89NO8	828.68	12.85	C01190	--	LMSP0501AA07	Sphingolipids [SP]	Neutral glycosphingolipids [SP05]	Simple Glc series [SP0501]	HMDB0004974	--	Organic compounds	Lipids and lipid-like molecules	Sphingolipids	Glycosphingolipids	Animals
neg_2769	PC(21:0/21:0)	374.146	432.517	443.707	505.698	481.971	484.357	607.771	569.078	686.243	-0.339895	0.0573904	0.971543	unchanged	-0.575344	0.0115354	1.08485	down	-0.235449	0.062622	0.97838	unchanged	4.46607	C50H100NO8P	908.692	12.85	--	--	LMGP01011072	Glycerophospholipids [GP]	Glycerophosphocholines [GP01]	Diacylglycerophosphocholines [GP0101]	--	--	--	--	--	--	--
neg_2777	PC(22:0/22:2(13Z,16Z))	623.683	701.677	716.489	684.206	693.643	695.998	1074.74	1097.6	1131.58	-0.671868	0.00105203	1.10107	down	-0.694302	0.00078016	1.15359	down	-0.0224336	0.747437	0.208784	unchanged	-26.3797	C52H100NO8P	896.688	12.8572	--	--	LMGP01012001	Glycerophospholipids [GP]	Glycerophosphocholines [GP01]	Diacylglycerophosphocholines [GP0101]	HMDB0008547	--	Organic compounds	Lipids and lipid-like molecules	Glycerophospholipids	Glycerophosphocholines	Animals
neg_278	1alpha-hydroxy-20-oxo-22,23,24,25,26,27-hexanorvitamin D3 / 1alpha-hydroxy-20-oxo-22,23,24,25,26,27-hexanorcholecalciferol	568.516	640.818	669.188	655.079	695.934	715.943	533.012	496.156	520.538	0.415513	0.00263926	1.0736	up	0.277603	0.0539308	1.00977	unchanged	-0.13791	0.162279	0.769139	unchanged	11.471	C21H30O3	351.198	0.68385	--	--	LMST03020003	Sterol Lipids [ST]	Secosteroids [ST03]	Vitamin D3 and derivatives [ST0302]	--	--	--	--	--	--	--
neg_279	Tephrowatsin A	16959.6	19636	20615.3	16921.6	18439.2	17433.2	31190.5	27050.3	28000.1	-0.707997	0.0068345	1.07464	down	-0.592083	0.00458248	1.10414	down	0.115914	0.311111	0.607919	unchanged	9.65468	C22H26O4	353.179	0.68385	--	--	--	--	--	--	--	--	--	--	--	--	--
neg_2796	5-n-heptadecylresorcinol	56.4694	64.7614	62.852	38.4672	38.1774	27.9524	67.2898	36.5993	51.2633	-0.568845	0.188745	0.732367	unchanged	0.24667	0.391822	0.542858	unchanged	0.815514	0.00463556	1.09383	up	-24.9595	C23H40O2	741.586	12.8858	--	--	LMPK15030003	Polyketides [PK]	Phenolic lipids [PK15]	Alkyl resorcinols and derivatives [PK1503]	HMDB0038530	41442-57-3	Organic compounds	Benzenoids	Phenols	Benzenediols	Animals
neg_28	Gossypetin 3-O-sulfate	9.63335	14.9609	21.3741	15.8036	12.3566	16.3027	16.8136	5.67478	9.43539	0.477973	0.330999	0.56669	unchanged	0.526011	0.376948	0.520232	unchanged	0.0480385	0.899871	0.0786868	unchanged	-3.82972	C15H10O11S	855	0.291317	--	--	LMPK12113267	Polyketides [PK]	Flavonoids [PK12]	Flavones and Flavonols [PK1211]	--	--	--	--	--	--	--
neg_280	5alpha-androstane-3alpha-ol-17-one sulfate	614.39	655.941	678.347	665.572	695.595	713.428	1187.77	961.599	1007.98	-0.605885	0.0304599	1.02925	down	-0.696219	0.0218648	1.10014	down	-0.090334	0.152716	0.768358	unchanged	8.75596	C19H30O5S	369.177	0.68385	C04555	--	LMST05020001	Sterol Lipids [ST]	Steroid conjugates [ST05]	Sulfates [ST0502]	HMDB0002759	2479-86-9	Organic compounds	Lipids and lipid-like molecules	Steroids and steroid derivatives	Sulfated steroids	Animals
neg_2804	TG(16:0/16:1(9Z)/18:3(9Z,12Z,15Z))[iso6]	7632.95	8712.43	8945.33	7748.91	8247.61	7918.16	15376.7	13439	14513	-0.857424	0.00494583	1.08748	down	-0.776713	0.00145794	1.13787	down	0.0807111	0.377624	0.540369	unchanged	12.701	C53H94O6	871.714	12.9001	--	--	LMGL03010065	Glycerolipids [GL]	Triradylglycerols [GL03]	Triacylglycerols [GL0301]	--	--	--	--	--	--	--
neg_2806	TG(19:0/20:5(5Z,8Z,11Z,14Z,17Z)/20:5(5Z,8Z,11Z,14Z,17Z))[iso3]	703.802	755.844	790.06	695.161	719.422	714.436	1262.95	1169.75	1263.96	-0.796034	0.00234195	1.09653	down	-0.716486	0.000352918	1.15187	down	0.0795482	0.24562	0.700456	unchanged	-40.4069	C62H100O6	939.707	12.9001	--	--	LMGL03011624	Glycerolipids [GL]	Triradylglycerols [GL03]	Triacylglycerols [GL0301]	--	--	--	--	--	--	--
neg_2823	Cer(t18:1(6OH)/30:0(2OH))	244.768	262.195	304.872	192.127	176.378	194.616	408.625	381.204	412.179	-1.09393	0.000211207	1.09857	down	-0.566186	0.00701549	1.1143	down	0.527741	0.0335548	1.04712	up	-16.9048	C48H95NO5	800.677	12.9215	--	--	LMSP02010183	Sphingolipids [SP]	Ceramides [SP02]	N-acylsphingosines (ceramides) [SP0201]	--	--	--	--	--	--	--
neg_2826	PI(22:0/20:0)	9.39591	0.712618	13.1453	11.6779	7.06746	23.917	3.696	19.7978	29.1113	-0.30224	0.732805	0.200931	unchanged	-1.17774	0.324691	0.594378	unchanged	-0.875495	0.362745	0.529354	unchanged	6.01591	C51H99O13P	971.663	12.9215	--	--	LMGP06010685	Glycerophospholipids [GP]	Glycerophosphoinositols [GP06]	Diacylglycerophosphoinositols [GP0601]	--	--	--	--	--	--	--
neg_283	ingenol mebutate	67.6117	75.2462	74.3067	97.6188	98.2564	84.628	92.2522	58.776	60.6067	0.40644	0.157496	0.772521	unchanged	0.0372108	0.882471	0.0976395	unchanged	-0.369229	0.0236744	1.03734	down	-19.4353	C25H34O6	451.202	0.68385	--	--	LMFA07010911	Fatty Acyls [FA]	Fatty esters [FA07]	Wax monoesters [FA0701]	--	--	--	--	--	--	--
neg_2830	Theonellasterol B	257.584	281.901	271.841	257.914	192.474	248.144	208.195	180.465	220.399	0.197744	0.289642	0.591013	unchanged	0.413698	0.0133096	1.08149	up	0.215954	0.198825	0.754519	unchanged	-17.8395	C30H46O	903.709	12.9287	--	--	LMST01040181	Sterol Lipids [ST]	Sterols [ST01]	Stigmasterols and C24-ethyl derivatives [ST0104]	--	--	--	--	--	--	--
neg_2833	Triangulyne F	119.872	103.217	105.364	119.497	146.359	109.032	240.984	207.046	195.791	-0.780201	0.00769504	1.0287	down	-0.970972	0.00889591	1.12517	down	-0.190771	0.301176	0.611945	unchanged	-3.82942	C34H46O3	1049.68	12.9359	--	--	LMFA05000736	Fatty Acyls [FA]	Fatty alcohols [FA05]	-	--	--	--	--	--	--	--
neg_2834	Turkesterone 22-acetonide	49.2144	64.9828	65.7532	48.2357	41.693	55.7504	89.6269	84.393	70.1427	-0.745048	0.0128271	1.014	down	-0.440243	0.0545497	0.938008	unchanged	0.304805	0.171134	0.741916	unchanged	7.79184	C30H48O8	1117.68	12.9359	--	--	LMST01010425	Sterol Lipids [ST]	Sterols [ST01]	Cholesterol and derivatives [ST0101]	--	--	--	--	--	--	--
neg_2837	PC(O-18:0/3:1(2E))	9.92372	3.78748	5.96229	177.494	218.477	152.039	8.95485e-07	8.95485e-07	8.95485e-07	27.6039	0.0110386	1.08079	up	22.804	0.0675154	1.02424	unchanged	-4.79988	0.0113337	1.12243	down	10.8779	C29H58NO7P	1171.8	12.9359	--	--	LMGP01020114	Glycerophospholipids [GP]	Glycerophosphocholines [GP01]	1-alkyl,2-acylglycerophosphocholines [GP0102]	--	--	--	--	--	--	--
neg_285	MGMG(16:3(7Z,10Z,13Z)/0:0)	450.764	489.695	472.375	393.627	439.778	430.794	832.669	687.582	702.324	-0.814009	0.0139846	1.05762	down	-0.653639	0.0227517	1.10125	down	0.16037	0.0546059	0.928808	unchanged	12.7142	C25H42O9	521.258	0.68385	--	--	LMGL04010009	Glycerolipids [GL]	Glycosylmonoradylglycerols [GL04]	Glycosylmonoacylglycerols [GL0401]	--	--	--	--	--	--	--
neg_2863	dihydroxy-fumaric acid	48.3337	56.9811	64.4485	68.218	67.5993	67.6351	62.5546	47.2271	61.7081	0.246567	0.165282	0.807297	unchanged	-0.0145984	0.936759	0.0483781	unchanged	-0.261166	0.137105	0.885125	unchanged	-0.924767	C4H4O6	192.999	12.9573	C00975	--	LMFA01060194	Fatty Acyls [FA]	Fatty Acids and Conjugates [FA01]	Oxo fatty acids [FA0106]	HMDB0002050	133-38-0	Organic compounds	Organic acids and derivatives	Keto acids and derivatives	Short-chain keto acids and derivatives	Animals
neg_2865	DG(20:0/20:3(8Z,11Z,14Z)/0:0)[iso2]	98.7692	101.423	105.322	77.9594	92.8361	66.7811	188.768	159.732	230.062	-1.28408	0.0204567	1.03176	down	-0.921234	0.0456739	1.06458	down	0.362846	0.0874745	0.947412	unchanged	-5.13725	C43H78O5	719.58	12.9573	--	--	LMGL02010152	Glycerolipids [GL]	Diradylglycerols [GL02]	Diacylglycerols [GL0201]	HMDB0007372	--	Organic compounds	Lipids and lipid-like molecules	Glycerolipids	Diradylglycerols	Animals
neg_2866	PC(O-16:0/19:0)	42.1928	46.6064	68.6823	12.6536	13.7947	14.1857	108.059	145.202	133.302	-3.24994	0.00880674	1.08539	down	-1.29552	0.00631384	1.09979	down	1.95442	0.0411377	1.05916	up	3.25339	C43H88NO7P	782.607	12.9573	--	--	LMGP01020044	Glycerophospholipids [GP]	Glycerophosphocholines [GP01]	1-alkyl,2-acylglycerophosphocholines [GP0102]	--	--	--	--	--	--	--
neg_2869	PC(P-20:0/22:1(11Z))	427.588	424.204	472.018	401.248	425.692	438.67	577.123	556.802	563.862	-0.423823	0.00122504	1.08857	down	-0.358959	0.00792709	1.12871	down	0.0648641	0.368671	0.524835	unchanged	3.93411	C50H98NO7P	876.686	12.9645	--	--	LMGP01030101	Glycerophospholipids [GP]	Glycerophosphocholines [GP01]	1-(1Z-alkenyl),2-acylglycerophosphocholines [GP0103]	--	--	--	--	--	--	--
neg_287	PS(18:1(9Z)/0:0)	18.4419	9.70469	16.3845	55.3316	56.6786	37.5288	26.2865	26.7084	5.24758	1.36038	0.0325647	0.940073	unchanged	-0.387259	0.595038	0.337887	unchanged	-1.74764	0.0176175	1.07326	down	-3.3919	C24H46NO9P	568.287	0.68385	--	--	LMGP03050001	Glycerophospholipids [GP]	Glycerophosphoserines [GP03]	Monoacylglycerophosphoserines [GP0305]	HMDB0240603	89319-60-8	Organic compounds	Lipids and lipid-like molecules	Glycerophospholipids	Glycerophosphoserines	Microbe,Animals
neg_2874	PI-Cer(t18:0/26:0(2OH))	612.472	649.13	774.496	774.418	799.827	718.826	834.464	763.558	823.904	-0.0788732	0.25793	0.608234	unchanged	-0.250347	0.103552	0.895355	unchanged	-0.171474	0.217604	0.710067	unchanged	21.1713	C50H100NO13P	952.706	12.9573	--	--	LMSP03030041	Sphingolipids [SP]	Phosphosphingolipids [SP03]	Ceramide phosphoinositols [SP0303]	--	--	--	--	--	--	--
neg_288	PG(22:6(4Z,7Z,10Z,13Z,16Z,19Z)/0:0)	18.5734	11.655	2.6083	247.532	257.019	254.622	56.2381	47.7987	49.9914	2.30123	8.9284e-07	1.104	up	-2.22982	0.00411095	1.12981	down	-4.53105	9.74321e-06	1.14834	down	-5.3438	C28H45O9P	591.247	0.68385	--	--	LMGP04050016	Glycerophospholipids [GP]	Glycerophosphoglycerols [GP04]	Monoacylglycerophosphoglycerols [GP0405]	--	--	--	--	--	--	--
neg_2886	DG(18:2(9Z,12Z)/22:0/0:0)[iso2]	66.8333	77.1794	54.8321	57.9249	77.7115	54.2004	87.4889	101.002	88.7823	-0.546547	0.0365618	0.955196	unchanged	-0.479664	0.0346672	1.00455	down	0.066883	0.773536	0.175332	unchanged	5.53657	C43H80O5	697.579	12.9788	--	--	LMGL02010168	Glycerolipids [GL]	Diradylglycerols [GL02]	Diacylglycerols [GL0201]	HMDB0007260	--	Organic compounds	Lipids and lipid-like molecules	Glycerolipids	Diradylglycerols	Animals
neg_2887	Luteolin 7-glucuronosyl-(1->2)-glucuronide-4'-glucuronide	182.173	197.078	145.35	221.382	210.8	225.389	157.924	119.038	148.626	0.627691	0.0136149	1.05123	up	0.301764	0.167977	0.758783	unchanged	-0.325927	0.0926493	0.93256	unchanged	-24.623	C33H34O24	849.093	12.9788	--	--	--	--	--	--	--	--	--	--	--	--	--
neg_2888	PC(O-24:0/18:3(9Z,12Z,15Z))	98.1715	83.0541	59.5572	99.3372	89.7607	74.9492	119.955	94.1338	115.235	-0.31871	0.11134	0.78948	unchanged	-0.451773	0.10612	0.853664	unchanged	-0.133063	0.596182	0.321731	unchanged	35.1598	C50H96NO7P	898.721	12.9788	--	--	LMGP01020253	Glycerophospholipids [GP]	Glycerophosphocholines [GP01]	1-alkyl,2-acylglycerophosphocholines [GP0102]	HMDB0013459	--	Organic compounds	Lipids and lipid-like molecules	Glycerophospholipids	Glycerophosphocholines	Animals
neg_2898	Cer(d26:2/15:0)	1668.65	1847.81	2051.17	1011.49	1076.47	1071.15	1597.49	1557.08	1679.57	-0.613739	0.000637388	1.09272	down	0.203802	0.147533	0.846408	unchanged	0.81754	0.0157953	1.10677	up	-3.76562	C41H79NO3	678.617	12.9931	--	--	LMSP02010218	Sphingolipids [SP]	Ceramides [SP02]	N-acylsphingosines (ceramides) [SP0201]	--	--	--	--	--	--	--
neg_2899	Hydroxyphthioceranic acid (C43)	121.538	139.671	139.515	7.33627	11.9308	13.0361	39.0893	21.0849	38.6511	-1.61321	0.0548428	0.964911	unchanged	2.01966	0.000284957	1.15182	up	3.63286	0.0012128	1.14352	up	3.0215	C43H86O3	685.629	12.9859	--	--	LMFA01020328	Fatty Acyls [FA]	Fatty Acids and Conjugates [FA01]	Branched fatty acids [FA0102]	--	--	--	--	--	--	--
neg_2900	CerP(d18:1/22:0)	45.6969	53.827	55.7207	20.4374	20.469	11.7586	52.1648	115.983	157.167	-2.62692	0.0955311	0.915685	unchanged	-1.06729	0.20356	0.792874	unchanged	1.55963	0.001286	1.11575	up	39.3552	C40H80NO6P	746.598	12.9859	--	--	LMSP02050006	Sphingolipids [SP]	Ceramides [SP02]	Ceramide 1-phosphates [SP0205]	HMDB0010703	--	Organic compounds	Lipids and lipid-like molecules	Sphingolipids	Phosphosphingolipids	Animals
neg_2902	1-(2E-phytaenyl)-2-(2E-phytaenyl)-sn-glycero-3-phosphocholine	20093.5	23574.3	25471.1	20505.4	22382.7	21239.8	30342.3	26738.2	29037.1	-0.425356	0.00852132	1.05104	down	-0.316809	0.0480673	0.969977	unchanged	0.108547	0.403977	0.514435	unchanged	-8.98584	C48H96NO6P	858.684	12.9931	--	--	LMGP01040098	Glycerophospholipids [GP]	Glycerophosphocholines [GP01]	Dialkylglycerophosphocholines [GP0104]	--	--	--	--	--	--	--
neg_2904	4alpha-formyl-4beta-methyl-5alpha-cholesta-8,24-dien-3beta-ol	13.2099	21.991	23.5301	21.8943	25.0862	10.2836	42.2818	10.6765	34.0024	-0.602733	0.417519	0.471767	unchanged	-0.566243	0.4295	0.496268	unchanged	0.0364902	0.934194	0.0501321	unchanged	3.92971	C29H46O2	897.701	12.9859	--	--	--	--	--	--	HMDB0012167	--	Organic compounds	Lipids and lipid-like molecules	Prenol lipids	Triterpenoids	Animals
neg_291	Bufogargarizin D	765.917	831.588	869.752	830.302	909.956	920.31	1102.24	995.216	1012.15	-0.225	0.0277019	0.953912	unchanged	-0.333826	0.00908159	1.07628	down	-0.108826	0.19634	0.704295	unchanged	3.76429	C23H26O4	731.362	0.68385	--	--	LMST01130063	Sterol Lipids [ST]	Sterols [ST01]	Bufanolides and derivatives [ST0113]	--	--	--	--	--	--	--
neg_2915	Mactraxanthin 3,3'-dipalmitate	30.2329	28.0619	29.3179	8.95485e-07	8.95485e-07	8.95485e-07	740.303	701.191	718.716	-29.5828	0.000246655	1.10424	down	-4.62389	0.000257512	1.16713	down	24.9589	0.000464008	1.14853	up	-5.96765	C72H120O8	1147.86	13.0002	--	--	LMPR01070367	Prenol Lipids [PR]	Isoprenoids [PR01]	C40 isoprenoids (tetraterpenes) [PR0107]	--	--	--	--	--	--	--
neg_292	6,9,12,15,18,21-Tetracosahexaynoic acid	34.5013	35.1245	30.4141	21.6238	41.6243	48.8669	44.3118	30.1762	27.8201	0.132059	0.754485	0.184672	unchanged	-0.032344	0.899065	0.0810646	unchanged	-0.164403	0.672291	0.270728	unchanged	-8.12443	C24H24O2	747.364	0.68385	--	--	LMFA01030746	Fatty Acyls [FA]	Fatty Acids and Conjugates [FA01]	Unsaturated fatty acids [FA0103]	--	--	--	--	--	--	--
neg_2920	PC(O-18:0/22:1(11Z))	604.352	672.177	718.727	656.993	703.12	690.354	827.312	726.281	798.658	-0.19809	0.0608861	0.923191	unchanged	-0.237468	0.057168	0.932427	unchanged	-0.0393786	0.647977	0.285591	unchanged	-9.20871	C48H96NO7P	850.659	13.0002	--	--	LMGP01020213	Glycerophospholipids [GP]	Glycerophosphocholines [GP01]	1-alkyl,2-acylglycerophosphocholines [GP0102]	--	--	--	--	--	--	--
neg_2930	Phthioceranic acid (C40)	4527.78	4969.71	5854.14	5388.24	5418.53	5459.12	7196.66	6627.15	7318.57	-0.378287	0.0160508	1.06833	down	-0.461745	0.0210978	1.06056	down	-0.0834583	0.516422	0.418501	unchanged	-24.2054	C40H80O2	637.603	13.0145	--	--	LMFA01020302	Fatty Acyls [FA]	Fatty Acids and Conjugates [FA01]	Branched fatty acids [FA0102]	--	--	--	--	--	--	--
neg_2931	Cer(t17:0(16Me)/21:0(2OH[R]))	760.58	851.717	880.72	859.929	892.476	920.157	1473.59	1386.38	1429.29	-0.682503	0.000137692	1.09772	down	-0.782834	0.000336207	1.15523	down	-0.100331	0.236661	0.68734	unchanged	39.5297	C39H79NO5	640.614	13.0145	--	--	LMSP02030037	Sphingolipids [SP]	Ceramides [SP02]	N-acyl-4-hydroxysphinganines (phytoceramides) [SP0203]	--	--	--	--	--	--	--
neg_2932	Cer(m18:1(4E)/24:1(15Z))	674.055	756.48	842.07	666.751	666.698	662.903	920.039	859.674	946.944	-0.449767	0.0109032	1.0807	down	-0.262786	0.0692173	0.944775	unchanged	0.186982	0.197973	0.79067	unchanged	0.458049	C42H81NO2	652.602	13.0074	--	--	LMSP00000010	Sphingolipids [SP]	Ceramides [SP02]	1-deoxyceramides [SP0206]	--	--	--	--	--	--	--
neg_2934	TG(14:1(9Z)/14:1(9Z)/15:1(9Z))[iso3]	22.9068	20.209	33.9806	15.1611	12.3425	22.7404	4.85265	7.05348	6.46414	1.45158	0.0699979	0.948392	unchanged	2.06929	0.0404905	1.07051	up	0.61771	0.168652	0.747008	unchanged	-4.79297	C46H82O6	751.582	13.0145	--	--	LMGL03012814	Glycerolipids [GL]	Triradylglycerols [GL03]	Triacylglycerols [GL0301]	--	--	--	--	--	--	--
neg_2957	PC(18:0/26:0)	77.3064	74.9164	103.716	70.4696	56.6757	64.9987	16.1133	12.7041	4.99044	2.50676	0.000634406	1.08408	up	2.92037	0.00878092	1.12899	up	0.413609	0.133867	0.834598	unchanged	-18.5061	C52H104NO8P	900.726	13.0431	--	--	LMGP01010828	Glycerophospholipids [GP]	Glycerophosphocholines [GP01]	Diacylglycerophosphocholines [GP0101]	--	--	--	--	--	--	--
neg_2973	Cer(d18:2/27:0)	6390.24	7267.11	8132.85	6315.65	6680.49	6460.08	11454.8	10159.7	11233	-0.755549	0.00527314	1.08626	down	-0.592101	0.00531894	1.10242	down	0.163448	0.259527	0.693103	unchanged	-0.616102	C45H87NO3	710.643	13.0646	--	--	LMSP02010174	Sphingolipids [SP]	Ceramides [SP02]	N-acylsphingosines (ceramides) [SP0201]	--	--	--	--	--	--	--
neg_2974	Cer(t18:1(6OH)/26:0)	778.269	847.902	1044.63	526.44	571.007	551.806	393.139	300.97	369.285	0.633136	0.00913771	1.05461	up	1.3286	0.0137692	1.11396	up	0.695462	0.0474967	1.03836	up	3.62589	C44H87NO4	714.641	13.0646	--	--	LMSP02010138	Sphingolipids [SP]	Ceramides [SP02]	N-acylsphingosines (ceramides) [SP0201]	--	--	--	--	--	--	--
neg_2977	PC(O-19:0/22:0)	6024.04	6821.41	7558.56	6882.5	7336.97	7070.88	4795.77	4153.23	4782.91	0.632668	0.00128153	1.08372	up	0.571321	0.0221437	1.06842	up	-0.0613472	0.579461	0.350451	unchanged	0.0415199	C49H100NO7P	890.716	13.0574	--	--	LMGP01020120	Glycerophospholipids [GP]	Glycerophosphocholines [GP01]	1-alkyl,2-acylglycerophosphocholines [GP0102]	--	--	--	--	--	--	--
neg_2985	Cer(d18:1(4E)/25:0(3OH))	865.872	1002.65	1112.14	766.221	790.936	778.833	1701.78	1524.68	1750.81	-1.09132	0.00561597	1.09143	down	-0.739719	0.00255761	1.11916	down	0.3516	0.093121	0.956193	unchanged	-13.2823	C43H85NO4	700.614	13.0717	--	--	LMSP02010215	Sphingolipids [SP]	Ceramides [SP02]	N-acylsphingosines (ceramides) [SP0201]	--	--	--	--	--	--	--
neg_2991	DG(19:0/0:0/19:0) (d5)	2177.81	2475.17	2657.56	2113.66	2154.02	2005.55	4178.74	3592.44	4008.38	-0.909006	0.00617593	1.08417	down	-0.688236	0.00308201	1.1183	down	0.220769	0.12134	0.876022	unchanged	16.885	C41H75D5O5	678.618	13.0789	--	--	LMGL02010313	Glycerolipids [GL]	Diradylglycerols [GL02]	Diacylglycerols [GL0201]	--	--	--	--	--	--	--
neg_3000	PA(O-18:0/22:2(13Z,16Z))	12.3178	7.80914	7.63032	6.45237	11.3866	11.7283	14.9685	4.31095	5.88528	0.232597	0.720641	0.213145	unchanged	0.141461	0.829392	0.138255	unchanged	-0.0911355	0.805583	0.148574	unchanged	20.3864	C43H83O7P	763.577	13.086	--	--	LMGP10020040	Glycerophospholipids [GP]	Glycerophosphates [GP10]	1-alkyl,2-acylglycerophosphates [GP1002]	--	--	--	--	--	--	--
neg_3009	Cer(t18:1(6OH)/22:0(2OH))	761.462	838.17	944.375	766.518	863.194	786.237	1536.25	1352.4	1457.68	-0.847209	0.00151624	1.08551	down	-0.772696	0.00132826	1.13264	down	0.0745125	0.530528	0.38115	unchanged	22.0549	C40H79NO5	652.603	13.1003	--	--	LMSP02010187	Sphingolipids [SP]	Ceramides [SP02]	N-acylsphingosines (ceramides) [SP0201]	--	--	--	--	--	--	--
neg_3012	20:2 Sitosterol ester	49.2736	59.9124	85.2447	25.9297	20.6272	18.7562	195.24	190.979	184.508	-3.12736	5.28473e-06	1.10367	down	-1.55355	0.00431042	1.14986	down	1.57381	0.0513335	1.02548	unchanged	-7.28211	C49H84O2	725.617	13.1139	--	--	LMST01020077	Sterol Lipids [ST]	Sterols [ST01]	Steryl esters [ST0102]	--	--	--	--	--	--	--
neg_3020	TG(12:0/14:1(9Z)/17:1(9Z))[iso6]	22.4249	12.446	15.1315	30.0158	33.5505	37.0603	31.8811	21.2671	45.5875	0.0273696	0.938278	0.0474834	unchanged	-0.981574	0.133781	0.849959	unchanged	-1.00894	0.0127511	1.05641	down	-13.6578	C46H84O6	731.61	13.1282	--	--	LMGL03013243	Glycerolipids [GL]	Triradylglycerols [GL03]	Triacylglycerols [GL0301]	--	--	--	--	--	--	--
neg_3021	PC(21:0/22:2(13Z,16Z))	159.342	171.76	199.189	145.858	114.679	139.141	117.028	117.778	99.4301	0.257973	0.136483	0.770459	unchanged	0.66592	0.0162029	1.08266	up	0.407947	0.0474236	0.943774	unchanged	4.17306	C51H98NO8P	928.705	13.1282	--	--	LMGP01011978	Glycerophospholipids [GP]	Glycerophosphocholines [GP01]	Diacylglycerophosphocholines [GP0101]	--	--	--	--	--	--	--
neg_3026	Cer(d16:1(4E)/24:0(2OH))	7392.07	8709.51	9620.84	5382.54	5900.31	5559.03	26178.3	22681.2	24629	-2.12547	0.00238533	1.09834	down	-1.51449	0.000477828	1.15456	down	0.610973	0.0385643	1.04841	up	22.022	C40H79NO4	682.614	13.1354	--	--	LMSP02010086	Sphingolipids [SP]	Ceramides [SP02]	N-acylsphingosines (ceramides) [SP0201]	--	--	--	--	--	--	--
neg_3028	22:1 Campesterol ester	75.5491	83.0232	73.5178	63.4976	74.1132	70.9255	82.4554	54.422	83.0212	-0.0765401	0.734138	0.206477	unchanged	0.0778473	0.714893	0.236554	unchanged	0.154387	0.140395	0.778089	unchanged	3.44385	C50H88O2	741.656	13.1425	--	--	LMST01020084	Sterol Lipids [ST]	Sterols [ST01]	Steryl esters [ST0102]	--	--	--	--	--	--	--
neg_3029	GlcCer(d15:1/22:0)	94.9258	71.8867	116.048	114.712	120.488	121.22	288.314	321.146	297.509	-1.34747	0.0019884	1.09832	down	-1.68097	0.000301103	1.15424	down	-0.333493	0.191756	0.791051	unchanged	7.13377	C43H83NO8	762.592	13.1425	--	--	LMSP0501AA48	Sphingolipids [SP]	Neutral glycosphingolipids [SP05]	Simple Glc series [SP0501]	--	--	--	--	--	--	--
neg_303	LTD4	116.392	118.176	82.6407	798.658	841.093	836.915	33.3661	34.3736	36.3531	4.57246	0.000276222	1.10414	up	1.60756	0.0249136	1.11016	up	-2.9649	2.83566e-06	1.14811	down	13.8006	C25H40N2O6S	495.305	0.7046	--	--	--	--	--	--	HMDB0244369	--	Organic compounds	Lipids and lipid-like molecules	Fatty Acyls	Eicosanoids	Animals
neg_3030	GlcCer(t18:1(8Z)/22:0(2OH[S]))	37.4935	41.4277	46.9524	22.6822	18.3809	12.047	32.6848	9.38046	22.342	-0.278239	0.648804	0.271683	unchanged	0.966681	0.077506	0.952769	unchanged	1.24492	0.00438902	1.08785	up	40.0824	C46H89NO10	814.674	13.1354	--	--	LMSP05010045	Sphingolipids [SP]	Neutral glycosphingolipids [SP05]	Simple Glc series [SP0501]	--	--	--	--	--	--	--
neg_3039	PE(O-18:0/21:0)	26.6923	28.3572	15.26	58.6284	26.0298	29.8803	79.0392	74.1692	81.8881	-1.03742	0.0538197	0.978499	unchanged	-1.74146	0.00114639	1.15105	down	-0.70404	0.287032	0.637471	unchanged	32.4341	C44H90NO7P	796.645	13.1496	--	--	LMGP02020057	Glycerophospholipids [GP]	Glycerophosphoethanolamines [GP02]	1-alkyl,2-acylglycerophosphoethanolamines [GP0202]	--	--	--	--	--	--	--
neg_3040	Temnoside A	1699.52	1895.43	2034.97	2293.72	2448.98	2360.59	3518.83	3031.94	3355.31	-0.479828	0.0157441	1.05188	down	-0.815198	0.00200697	1.13457	down	-0.33537	0.0223467	1.05375	down	-11.9564	C49H97NO9	842.699	13.1496	--	--	LMSP05010130	Sphingolipids [SP]	Neutral glycosphingolipids [SP05]	Simple Glc series [SP0501]	--	--	--	--	--	--	--
neg_3041	PC(O-20:0/22:2(13Z,16Z))	678.402	781.611	818.347	757.528	755.797	732.331	527.61	489.133	570.662	0.500466	0.00632268	1.07739	up	0.521326	0.0154523	1.07783	up	0.0208595	0.820734	0.144618	unchanged	-2.31947	C50H98NO7P	900.74	13.1496	--	--	LMGP01020242	Glycerophospholipids [GP]	Glycerophosphocholines [GP01]	1-alkyl,2-acylglycerophosphocholines [GP0102]	--	--	--	--	--	--	--
neg_3045	Cer(t17:0(16Me)/23:0(2OH[R]))	1051.28	1187.42	1305.12	1237.99	1288.46	1207.8	2273.5	1976.17	2129.03	-0.772447	0.00620483	1.0829	down	-0.84796	0.00123724	1.13557	down	-0.0755133	0.483516	0.438621	unchanged	49.2292	C41H83NO5	704.629	13.1568	--	--	LMSP02030039	Sphingolipids [SP]	Ceramides [SP02]	N-acyl-4-hydroxysphinganines (phytoceramides) [SP0203]	--	--	--	--	--	--	--
neg_3047	5,9-tetracosadienoic acid	10.4331	10.8885	20.5353	8.95485e-07	8.95485e-07	3.0324	63.8812	90.2927	89.9278	-6.33088	0.0108382	1.07924	down	-2.54394	0.0091777	1.12569	down	3.78693	0.048862	1.01452	up	-18.3397	C24H44O2	787.669	13.1568	--	--	LMFA01030417	Fatty Acyls [FA]	Fatty Acids and Conjugates [FA01]	Unsaturated fatty acids [FA0103]	--	--	--	--	--	--	--
neg_305	Withaperuvin	3.60229	4.71966	2.02018	3.67925	5.73186	1.21636	3.49024	2.6673	1.62523	0.449441	0.555576	0.351613	unchanged	0.410177	0.426349	0.478235	unchanged	-0.039264	0.9538	0.0358093	unchanged	2.25142	C28H40O9	565.267	0.697433	--	--	LMST01160032	Sterol Lipids [ST]	Sterols [ST01]	Withanolides and derivatives [ST0116]	--	--	--	--	--	--	--
neg_3050	TG(17:2(9Z,12Z)/17:2(9Z,12Z)/18:3(9Z,12Z,15Z))[iso3]	141.244	161.95	164.248	316.116	310.24	306.026	272.969	259.642	298.331	0.166174	0.0883302	0.908049	unchanged	-0.829959	0.00171205	1.13977	down	-0.996133	0.000636225	1.14378	down	10.9396	C55H92O6	893.697	13.1568	--	--	LMGL03010196	Glycerolipids [GL]	Triradylglycerols [GL03]	Triacylglycerols [GL0301]	--	--	--	--	--	--	--
neg_3055	Cer(m18:0/24:1(15Z))	292.88	312.314	350.94	284.873	282.682	290.49	601.123	579.274	652.877	-1.0953	0.00412655	1.09485	down	-0.939138	0.00060956	1.14733	down	0.156159	0.193459	0.79097	unchanged	3.59189	C42H83NO2	668.614	13.1711	--	--	LMSP00000013	Sphingolipids [SP]	Ceramides [SP02]	1-deoxyceramides [SP0206]	--	--	--	--	--	--	--
neg_3057	PC(22:1(13E)/22:1(13E))	180.1	196.148	207.084	153.532	137.088	144.173	211.382	179.84	203.134	-0.450998	0.0157086	1.0265	down	-0.0270113	0.779994	0.171894	unchanged	0.423986	0.0096943	1.07754	up	-3.4744	C52H100NO8P	896.708	13.1783	--	--	LMGP01011108	Glycerophospholipids [GP]	Glycerophosphocholines [GP01]	Diacylglycerophosphocholines [GP0101]	--	--	--	--	--	--	--
neg_3062	Cer(t18:1(6OH)/27:0(2OH))	372.648	406.337	437.648	119.209	112.916	88.5839	1352.52	1195.16	1337.21	-3.59854	0.00130102	1.10073	down	-1.67498	0.00114276	1.1593	down	1.92356	0.000843607	1.13825	up	-2.89719	C45H89NO5	768.67	13.1926	--	--	LMSP02010180	Sphingolipids [SP]	Ceramides [SP02]	N-acylsphingosines (ceramides) [SP0201]	--	--	--	--	--	--	--
neg_3064	Nebrosteroid I	56.1489	48.8375	63.5566	47.9112	30.7849	37.2843	73.4435	68.7212	79.5572	-0.934869	0.00669542	1.04768	down	-0.395634	0.0322371	1.00299	down	0.539235	0.0571323	0.920095	unchanged	12.9415	C29H46O3	943.715	13.1854	--	--	LMST01031111	Sterol Lipids [ST]	Sterols [ST01]	Ergosterols and C24-methyl derivatives [ST0103]	--	--	--	--	--	--	--
neg_3065	TG(16:1(9Z)/20:5(5Z,8Z,11Z,14Z,17Z)/22:1(11Z))[iso6]	799.253	827.426	890.083	716.917	647.056	645.263	1895.27	1640.07	1822.34	-1.41496	0.0023935	1.09373	down	-1.09004	0.00301543	1.15106	down	0.324921	0.00944766	1.05851	up	-30.7187	C61H104O6	953.729	13.1926	--	--	LMGL03015884	Glycerolipids [GL]	Triradylglycerols [GL03]	Triacylglycerols [GL0301]	--	--	--	--	--	--	--
neg_3068	PI(22:0/22:1(11Z))	219.506	242.497	186.382	151.101	153.8	153.795	556.926	478.003	563.261	-1.80083	0.00513428	1.09342	down	-1.30152	0.00152764	1.1446	down	0.499312	0.0599811	1.02153	unchanged	15.0388	C53H101O13P	1021.73	13.1997	--	--	LMGP06010691	Glycerophospholipids [GP]	Glycerophosphoinositols [GP06]	Diacylglycerophosphoinositols [GP0601]	--	--	--	--	--	--	--
neg_307	PI(20:2(11Z,14Z)/0:0)	328.151	361.458	383.453	324.213	330.03	342.523	659.67	589.289	577.483	-0.873709	0.00657526	1.08543	down	-0.767303	0.00237288	1.13504	down	0.106406	0.250152	0.689051	unchanged	8.98179	C29H53O12P	623.326	0.7046	--	--	LMGP06050020	Glycerophospholipids [GP]	Glycerophosphoinositols [GP06]	Monoacylglycerophosphoinositols [GP0605]	--	--	--	--	--	--	--
neg_3077	Cer(d18:2/23:0)	1268.73	1379.28	1549.38	1199.52	1260.61	1212.04	3259.07	2864.44	3030.38	-1.31775	0.00320339	1.09599	down	-1.12489	0.000518668	1.15107	down	0.19286	0.159525	0.830381	unchanged	25.3471	C41H79NO3	678.62	13.214	--	--	LMSP02010030	Sphingolipids [SP]	Ceramides [SP02]	N-acylsphingosines (ceramides) [SP0201]	--	--	--	--	--	--	--
neg_308	PHDdiA-PE	710.17	813.392	868.762	638.863	640.602	692.111	1177.12	1088.98	1093.49	-0.768937	0.000491485	1.09333	down	-0.489874	0.00719178	1.10589	down	0.279063	0.0800894	0.937758	unchanged	-9.03409	C33H62NO11P	714.369	0.697433	--	--	LMGP20020025	Glycerophospholipids [GP]	Oxidized glycerophospholipids [GP20]	Oxidized glycerophosphoethanolamines [GP2002]	--	--	--	--	--	--	--
neg_309	OKODA-PS	96.0797	105.496	119.22	94.796	96.3861	102.573	138.193	136.057	134.182	-0.47548	0.000849338	1.09441	down	-0.348438	0.0454497	1.05816	down	0.127041	0.31126	0.614028	unchanged	-23.391	C36H62NO12P	730.377	0.7046	--	--	--	--	--	--	--	--	--	--	--	--	--
neg_3091	PBT	32.0097	34.5583	43.7322	35.9419	37.4467	37.5521	35.5881	36.4037	34.5533	0.0583231	0.121202	0.773762	unchanged	0.049971	0.759954	0.199924	unchanged	-0.00835204	0.957881	0.0345032	unchanged	4.10459	C9H8S	169.01	13.2214	--	--	LMFA12000340	Fatty Acyls [FA]	Oxygenated hydrocarbons [FA12]	-	--	--	--	--	--	--	--
neg_3092	2-(hexa-5-en-1,3-diyn-1-yl)-5-(prop-1-yn-1-yl)thiophene	349.147	415.115	445.141	434.197	455.047	430.459	435.423	372.874	424.112	0.0987311	0.266963	0.635213	unchanged	-0.0271864	0.835284	0.129171	unchanged	-0.125917	0.323246	0.610658	unchanged	-13.219	C13H8S	231.001	13.2214	--	--	LMFA12000347	Fatty Acyls [FA]	Oxygenated hydrocarbons [FA12]	-	--	--	--	--	--	--	--
neg_3098	PE(O-20:0/22:1(11Z))	380.679	420.163	454.353	287.577	277.594	283.644	749.839	686.03	743.449	-1.36035	0.00174736	1.10009	down	-0.795965	0.000475016	1.14692	down	0.56439	0.0221437	1.09545	up	32.3425	C47H94NO7P	850.677	13.2214	--	--	LMGP02020086	Glycerophospholipids [GP]	Glycerophosphoethanolamines [GP02]	1-alkyl,2-acylglycerophosphoethanolamines [GP0202]	--	--	--	--	--	--	--
neg_3101	Type III cyanolipid 22:1 ester	2.48586	2.76992	8.95485e-07	0.824962	2.58676	8.95485e-07	6.03824	2.79267	1.25874	-1.5643	0.25668	0.630216	unchanged	-0.940898	0.396661	0.50887	unchanged	0.623404	0.626051	0.293779	unchanged	-43.3778	C27H47NO2	879.683	13.2214	--	--	LMFA07030024	Fatty Acyls [FA]	Fatty esters [FA07]	Cyano esters [FA0703]	--	--	--	--	--	--	--
neg_3102	PE(22:0/24:1(15Z))	1321.52	1521.38	1739.57	1122.72	1145.1	1109.79	459.686	445.481	464.392	1.30229	8.45626e-06	1.10411	up	1.74241	0.0123255	1.13915	up	0.440121	0.0786507	0.983868	unchanged	16.5885	C51H100NO8P	930.732	13.2214	--	--	LMGP02010292	Glycerophospholipids [GP]	Glycerophosphoethanolamines [GP02]	Diacylglycerophosphoethanolamines [GP0201]	HMDB0009509	--	Organic compounds	Lipids and lipid-like molecules	Glycerophospholipids	Glycerophosphoethanolamines	Animals
neg_3112	2E-Nonen-1-ol	26.1798	19.2312	33.8857	15.4846	18.6242	17.6249	36.493	33.2965	44.8709	-1.14819	0.0201688	1.04577	down	-0.532036	0.0998152	0.856448	unchanged	0.616155	0.156813	0.8366	unchanged	3.32238	C9H18O	283.265	13.2287	--	--	LMFA05000131	Fatty Acyls [FA]	Fatty alcohols [FA05]	-	HMDB0041498	22104-79-6	Organic compounds	Lipids and lipid-like molecules	Fatty Acyls	Fatty alcohols	Animals
neg_3115	DG(13:0/22:0/0:0)[iso2]	5805.06	6518.93	7410.56	6428.35	6589.2	6895.3	7920.97	6850.68	7653.9	-0.171443	0.105723	0.848073	unchanged	-0.184419	0.196181	0.725536	unchanged	-0.0129764	0.912035	0.0710239	unchanged	41.8668	C38H74O5	609.572	13.2287	--	--	LMGL02010371	Glycerolipids [GL]	Diradylglycerols [GL02]	Diacylglycerols [GL0201]	HMDB0093295	--	Organic compounds	Lipids and lipid-like molecules	Glycerolipids	Diradylglycerols	Animals
neg_3120	Cer(d18:0/h26:0)	150.864	143.62	188.312	111.931	91.9347	104.004	438.2	478.152	507.558	-2.20946	0.00152569	1.09788	down	-1.56038	0.00041985	1.15402	down	0.64909	0.0368837	1.0217	up	-8.98143	C44H89NO4	730.642	13.2287	--	--	LMSP02020018	Sphingolipids [SP]	Ceramides [SP02]	N-acylsphinganines (dihydroceramides) [SP0202]	--	--	--	--	--	--	--
neg_3121	Cis-8,11,14,17-eicosatetraenoic acid ethanolamide	6.66034	6.32358	7.22447	2.37776	4.47297	0.781626	1.86293	4.34854	2.98892	-0.269567	0.708425	0.219805	unchanged	1.13519	0.0252706	1.0773	up	1.40476	0.0521311	1.01791	unchanged	-0.932979	C22H37NO2	753.578	13.2287	--	--	LMFA08040063	Fatty Acyls [FA]	Fatty amides [FA08]	N-acyl ethanolamines (endocannabinoids) [FA0804]	--	--	--	--	--	--	--
neg_3122	PA(20:0/22:2(13Z,16Z))	100.452	94.9077	72.9614	98.3251	99.5227	123.894	143.894	119.348	112.979	-0.225674	0.223349	0.646572	unchanged	-0.487618	0.0471262	0.955406	unchanged	-0.261944	0.206592	0.690977	unchanged	13.634	C45H85O8P	783.602	13.2287	--	--	LMGP10010524	Glycerophospholipids [GP]	Glycerophosphates [GP10]	Diacylglycerophosphates [GP1001]	HMDB0115084	--	Organic compounds	Lipids and lipid-like molecules	Glycerophospholipids	Glycerophosphates	Animals
neg_3123	19-phenyl nonadecanoic acid	42.4241	35.889	55.885	40.7651	44.5645	29.8191	48.7794	48.0944	49.2384	-0.343577	0.143887	0.838039	unchanged	-0.122712	0.569614	0.372649	unchanged	0.220866	0.440531	0.455294	unchanged	-4.92488	C25H42O2	807.647	13.2287	--	--	LMFA01140070	Fatty Acyls [FA]	Fatty Acids and Conjugates [FA01]	Carbocyclic fatty acids [FA0114]	--	--	--	--	--	--	--
neg_3124	TG(12:0/15:0/22:3(10Z,13Z,16Z))[iso6]	15781.3	17834.9	20067.9	14276.5	14916.4	14813.7	37000.9	33059.8	37005	-1.28271	0.00328316	1.09604	down	-0.995928	0.00060523	1.1443	down	0.286777	0.117616	0.907237	unchanged	12.6732	C52H94O6	859.714	13.2287	--	--	LMGL03013291	Glycerolipids [GL]	Triradylglycerols [GL03]	Triacylglycerols [GL0301]	--	--	--	--	--	--	--
neg_3125	PC(16:0/26:2(5Z,9Z))	38.37	48.0784	39.8504	20.2874	11.1555	5.44991	167.878	134.167	174.484	-3.69115	0.00360097	1.08723	down	-1.91572	0.00830538	1.14029	down	1.77543	0.00670338	1.08335	up	25.871	C50H96NO8P	868.703	13.2287	--	--	LMGP01010665	Glycerophospholipids [GP]	Glycerophosphocholines [GP01]	Diacylglycerophosphocholines [GP0101]	--	--	--	--	--	--	--
neg_3145	(23R,25R)-25-hydroxyvitamin D3 26,23-lactone / (23R,25R)-25-hydroxycholecalciferol 26,23-lactone	866.049	884.4	1001.2	745.481	699.68	710.135	1061.53	952.543	1116.09	-0.538352	0.0153664	1.05582	down	-0.185942	0.121326	0.818974	unchanged	0.35241	0.0323795	1.04876	up	7.64204	C27H40O4	473.294	13.2361	--	--	LMST03020115	Sterol Lipids [ST]	Secosteroids [ST03]	Vitamin D3 and derivatives [ST0302]	--	--	--	--	--	--	--
neg_3147	Nonadecylic acid	3.24213	2.66356	8.95485e-07	2.00481	8.95485e-07	5.83722	3.321	3.59915	3.64563	-0.4301	0.64916	0.282683	unchanged	-0.839222	0.259274	0.714857	unchanged	-0.409122	0.764736	0.184557	unchanged	-12.0108	C19H38O2	595.56	13.2434	C16535	--	LMFA01010019	Fatty Acyls [FA]	Fatty Acids and Conjugates [FA01]	Straight chain fatty acids [FA0101]	HMDB0000772	646-30-0	Organic compounds	Lipids and lipid-like molecules	Fatty Acyls	Fatty acids and conjugates	Animals,Plants
neg_3157	PA(P-20:0/21:0)	18.2709	16.8488	24.4309	14.191	8.95485e-07	19.0366	10.388	6.7325	3.17222	0.711422	0.538083	0.369295	unchanged	1.55316	0.0141588	1.05413	up	0.841735	0.261342	0.665925	unchanged	14.6657	C44H87O7P	779.605	13.2434	--	--	LMGP10030081	Glycerophospholipids [GP]	Glycerophosphates [GP10]	1-(1Z-alkenyl),2-acylglycerophosphates [GP1003]	--	--	--	--	--	--	--
neg_3159	TG(12:0/18:0/18:3(9Z,12Z,15Z))[iso6]	3097.45	3451.66	3859.94	2882.19	2936.84	2942.32	9562.97	8561.97	9357.65	-1.64929	0.00230578	1.09951	down	-1.40068	0.000204351	1.15757	down	0.248613	0.129135	0.894904	unchanged	13.356	C51H92O6	799.693	13.2361	--	--	LMGL03013444	Glycerolipids [GL]	Triradylglycerols [GL03]	Triacylglycerols [GL0301]	--	--	--	--	--	--	--
neg_316	7-O-acetyl-19,20-epoxycytochalasin C	29.8649	23.4106	17.6794	0.996076	8.95485e-07	8.95485e-07	35.1783	57.324	43.4526	-7.09265	0.019782	1.0618	down	-0.938153	0.0580775	0.966778	unchanged	6.1545	0.021243	1.10032	up	44.3023	C32H39NO8	1189.6	0.71175	--	--	LMPK11000021	Polyketides [PK]	Cytochalasins [PK11]	-	--	--	--	--	--	--	--
neg_3160	Agelasphin-7a	8591.52	9766.41	11137.9	5358.76	5560.05	5440.48	2400.39	2269.41	2450.92	1.20002	2.84044e-06	1.10331	up	2.05042	0.00930171	1.1456	up	0.8504	0.0264663	1.08908	up	18.4521	C49H97NO10	904.733	13.2434	--	--	LMSP05010182	Sphingolipids [SP]	Neutral glycosphingolipids [SP05]	Simple Glc series [SP0501]	--	--	--	--	--	--	--
neg_3168	LacCer(d18:1/22:0)	1854.94	2097.22	2353.51	1622.22	1675	1657.14	2534.58	2260.67	2443.89	-0.547118	0.00904184	1.07998	down	-0.199168	0.151577	0.800788	unchanged	0.34795	0.0870783	0.966603	unchanged	37.8382	C52H99NO13	966.722	13.2434	--	--	LMSP0501AB06	Sphingolipids [SP]	Neutral glycosphingolipids [SP05]	Simple Glc series [SP0501]	HMDB0011594	111142-68-8	Organic compounds	Lipids and lipid-like molecules	Sphingolipids	Glycosphingolipids	Animals
neg_3176	PC(20:4(5Z,8Z,11Z,14Z)/32:0)	87.898	88.9301	112.817	39.4662	36.7482	36.7739	8.95485e-07	11.1563	8.95485e-07	3.34024	0.00874408	1.07772	up	4.69835	0.00256666	1.14658	up	1.35811	0.0175994	1.10738	up	-44.0052	C60H112NO8P	1040.74	13.2508	--	--	LMGP01011055	Glycerophospholipids [GP]	Glycerophosphocholines [GP01]	Diacylglycerophosphocholines [GP0101]	--	--	--	--	--	--	--
neg_3183	Cycloart-23-ene-3beta,25-diol methyl ether	133.29	139.252	169.645	140.998	147.699	151.415	167.63	140.059	151.889	-0.062438	0.511286	0.391934	unchanged	-0.0556541	0.698265	0.239204	unchanged	0.00678383	0.957494	0.0337878	unchanged	-5.17655	C31H52O2	491.364	13.2508	--	--	LMST01100033	Sterol Lipids [ST]	Sterols [ST01]	Cycloartanols and derivatives [ST0110]	--	--	--	--	--	--	--
neg_319	Stieleriacine B1	385.689	447.59	463.709	281.364	290.087	302.249	558.079	483.24	490.264	-0.809812	0.00838435	1.07792	down	-0.239857	0.081027	0.884125	unchanged	0.569956	0.0217446	1.08546	up	-15.2389	C22H33NO4	374.228	0.71175	--	--	LMFA08020339	Fatty Acyls [FA]	Fatty amides [FA08]	N-acyl amines [FA0802]	--	--	--	--	--	--	--
neg_3197	20:2 Campesterol ester	2046.31	2363.36	2665.77	1794.19	1792.73	1796.45	3471.45	3076.86	3379.58	-0.882975	0.00613206	1.09133	down	-0.488666	0.0155829	1.06381	down	0.394309	0.0875342	0.970339	unchanged	-13.8278	C48H82O2	711.597	13.2726	--	--	LMST01020078	Sterol Lipids [ST]	Sterols [ST01]	Steryl esters [ST0102]	--	--	--	--	--	--	--
neg_3198	DG(21:0/22:1(13Z)/0:0)[iso2]	119.385	128.916	208.942	103.339	68.0418	93.1562	72.7497	80.7069	76.892	0.199651	0.391359	0.51794	unchanged	0.989144	0.115856	0.932641	unchanged	0.789493	0.14036	0.836061	unchanged	-9.17114	C46H88O5	741.631	13.2653	--	--	LMGL02010259	Glycerolipids [GL]	Diradylglycerols [GL02]	Diacylglycerols [GL0201]	--	--	--	--	--	--	--
neg_320	OOV-PG	1044.36	1149.4	1233.33	961.613	990.733	942.399	2331.93	2021.74	1994.18	-1.13283	0.00791578	1.0854	down	-0.889285	0.00425349	1.13289	down	0.243545	0.0750423	0.969513	unchanged	4.50259	C29H53O11P	607.328	0.71175	--	--	--	--	--	--	--	--	--	--	--	--	--
neg_3202	FAHFA(2:0/2-O-25:0)	45.0807	40.5646	81.5421	15.1615	9.91552	40.8245	140.983	206.995	204.066	-3.0664	0.00820455	1.06092	down	-1.72332	0.0116422	1.08769	down	1.34308	0.110238	0.831589	unchanged	-19.321	C26H50O4	911.739	13.2726	--	--	LMFA07090118	Fatty Acyls [FA]	Fatty esters [FA07]	Fatty acid estolides [FA0709]	--	--	--	--	--	--	--
neg_3208	Galalpha1-6Glcbeta-Cer(t17:0/22:0(2OH[R])	161.35	158.824	245.883	111.845	110.755	94.7599	161.47	144.885	209.175	-0.699938	0.0659079	0.944433	unchanged	0.134893	0.654291	0.27716	unchanged	0.834831	0.0963333	0.940257	unchanged	26.0713	C51H99NO15	986.701	13.2726	--	--	LMSP05000003	Sphingolipids [SP]	Neutral glycosphingolipids [SP05]	Other Neutral glycosphingolipids [SP0500]	--	--	--	--	--	--	--
neg_3211	2-hydroxy-2-butenedioic acid	58.3706	67.8645	79.0635	72.418	77.3182	83.3939	73.5844	57.9473	74.7408	0.176583	0.242908	0.641468	unchanged	-0.00682737	0.969851	0.0227195	unchanged	-0.183411	0.262929	0.650054	unchanged	0.555738	C4H4O5	177.004	13.2798	C03981	Pyruvate metabolism(ko00620)	LMFA01170061	Fatty Acyls [FA]	Fatty Acids and Conjugates [FA01]	Dicarboxylic acids [FA0117]	--	--	--	--	--	--	--
neg_3218	LacCer(d16:0/22:0)	5570.94	6362.91	6984.71	4984.45	5154.32	4885.34	7737.65	6663.65	7429.59	-0.539092	0.0149678	1.06108	down	-0.206569	0.138936	0.797117	unchanged	0.332523	0.081674	0.967009	unchanged	33.3604	C50H97NO13	940.701	13.2798	--	--	LMSP05010122	Sphingolipids [SP]	Neutral glycosphingolipids [SP05]	Simple Glc series [SP0501]	--	--	--	--	--	--	--
neg_3226	SM(d18:1/26:0)	726.753	1008.61	954.79	680.209	840.647	715.619	1477.97	1126.97	802.741	-0.607561	0.177275	0.769715	unchanged	-0.3411	0.350183	0.570596	unchanged	0.266461	0.220306	0.696569	unchanged	-13.1609	C49H99N2O6P	863.688	13.287	--	--	LMSP03010010	Sphingolipids [SP]	Phosphosphingolipids [SP03]	Ceramide phosphocholines (sphingomyelins) [SP0301]	HMDB0011698	221097-57-0	Organic compounds	Lipids and lipid-like molecules	Sphingolipids	Phosphosphingolipids	Animals
neg_3235	DG(13:0/22:6(4Z,7Z,10Z,13Z,16Z,19Z)/0:0)[iso2]	40.5224	41.7104	12.3255	13.3124	8.78526	16.8169	562.986	525.714	463.216	-5.3176	0.00315341	1.09745	down	-4.0367	0.00163605	1.15855	down	1.28089	0.187836	0.786864	unchanged	-19.2353	C38H62O5	1241.89	13.3085	--	--	LMGL02010377	Glycerolipids [GL]	Diradylglycerols [GL02]	Diacylglycerols [GL0201]	--	--	--	--	--	--	--
neg_3241	Cer(m18:1(4E)/22:0)	224.433	233.775	282.868	57.3852	37.3573	35.8812	367.377	406.405	497.484	-3.28278	0.00847442	1.08208	down	-0.778574	0.0282199	1.05215	down	2.5042	0.00352369	1.12905	up	5.53222	C40H79NO2	650.613	13.3227	--	--	LMSP00000007	Sphingolipids [SP]	Ceramides [SP02]	1-deoxyceramides [SP0206]	--	--	--	--	--	--	--
neg_3255	2-tetracosyl-3-hydroxy-40-oxo-41-methyl-henhexacontanoic acid	289.57	302.051	371.738	187.661	128.17	118.14	1650.67	1572.17	1743.57	-3.51653	0.00019044	1.10196	down	-2.36606	0.00016174	1.1637	down	1.15047	0.00670931	1.07425	up	-3.98692	C86H170O4	1302.27	13.3657	--	--	LMFA01160094	Fatty Acyls [FA]	Fatty Acids and Conjugates [FA01]	Mycolic acids [FA0116]	--	--	--	--	--	--	--
neg_3258	(2E)-2-(methoxycarbonylmethyl)but-2-enedioic acid	95.1399	117.832	124.956	121.703	119.865	116.395	123.699	116.472	130.097	-0.0487585	0.413464	0.48168	unchanged	-0.131854	0.359057	0.561999	unchanged	-0.083096	0.536547	0.396146	unchanged	-18.8051	C7H8O6	209.003	13.3728	C11515	--	LMFA01020393	Fatty Acyls [FA]	Fatty Acids and Conjugates [FA01]	Branched fatty acids [FA0102]	--	--	--	--	--	--	--
neg_3260	Cer(d18:2/24:0(2OH))	10.7444	21.3998	27.0739	6.13728	8.33152	8.95485e-07	107.165	152.264	153.723	-4.83565	0.0113406	1.076	down	-2.80256	0.0107457	1.12733	down	2.03309	0.0696399	0.930799	unchanged	-3.46801	C42H81NO4	662.607	13.3728	--	--	LMSP02020063	Sphingolipids [SP]	Ceramides [SP02]	N-acylsphinganines (dihydroceramides) [SP0202]	--	--	--	--	--	--	--
neg_3263	22:2(3Z,16Z)	21.8358	25.3971	32.4347	30.5818	24.366	21.9144	40.7599	64.8634	56.4841	-1.0766	0.0435902	0.976469	unchanged	-1.02488	0.0435029	1.01874	down	0.0517202	0.828829	0.131041	unchanged	22.239	C22H40O2	731.634	13.3657	--	--	LMFA04000065	Fatty Acyls [FA]	Docosanoids [FA04]	Other Docosanoids [FA0400]	--	--	--	--	--	--	--
neg_3264	Cer(t18:1(8E)/26:0(2OH[R])(3OH))	684.974	741.989	795.364	601.461	575.647	521.202	1557.26	1324.23	1542.73	-1.38132	0.00378463	1.08843	down	-0.993351	0.00442235	1.13955	down	0.387972	0.0139683	1.04614	up	9.59392	C44H87NO6	760.63	13.3728	--	--	LMSP02030027	Sphingolipids [SP]	Ceramides [SP02]	N-acyl-4-hydroxysphinganines (phytoceramides) [SP0203]	--	--	--	--	--	--	--
neg_3266	Adipostatin J	60.5567	69.8844	75.2663	23.0511	18.4688	22.9153	94.3984	95.8928	113.927	-2.23919	0.0042341	1.09067	down	-0.564513	0.0162487	1.0597	down	1.67467	0.00419477	1.12843	up	10.8852	C26H46O2	839.722	13.3728	--	--	LMPK15030046	Polyketides [PK]	Phenolic lipids [PK15]	Alkyl resorcinols and derivatives [PK1503]	--	--	--	--	--	--	--
neg_3268	TG(14:0/16:0/22:3(10Z,13Z,16Z))[iso6]	39.102	42.7221	54.7137	32.3701	22.1657	27.9798	36.6531	40.5648	46.5799	-0.585248	0.029109	0.947141	unchanged	0.141315	0.493623	0.418221	unchanged	0.726563	0.0408896	0.97726	unchanged	-3.57712	C55H100O6	901.747	13.3728	--	--	LMGL03014243	Glycerolipids [GL]	Triradylglycerols [GL03]	Triacylglycerols [GL0301]	--	--	--	--	--	--	--
neg_3275	Cer(t18:0/23:0)	81.9842	98.2077	134.594	16.2366	19.314	25.0148	343.457	351.356	457.241	-4.24957	0.00973986	1.0829	down	-1.87176	0.00838577	1.12296	down	2.37781	0.0292949	1.07719	up	-8.57865	C41H83NO4	674.601	13.3799	--	--	LMSP02030056	Sphingolipids [SP]	Ceramides [SP02]	N-acyl-4-hydroxysphinganines (phytoceramides) [SP0203]	--	--	--	--	--	--	--
neg_3277	GlcCer(d16:1/22:0)	33.0443	29.0378	36.3076	3.41415	15.6006	26.7699	118.833	103.807	111.981	-2.86959	0.000652488	1.08977	down	-1.76595	0.000619063	1.15897	down	1.10364	0.110902	0.895588	unchanged	28.784	C44H85NO8	800.647	13.3799	--	--	LMSP0501AA30	Sphingolipids [SP]	Neutral glycosphingolipids [SP05]	Simple Glc series [SP0501]	--	--	--	--	--	--	--
neg_328	1-Octylglycerol	16.5039	16.4167	13.5801	7.31827	5.22054	5.27303	29.7276	25.0657	28.2909	-2.22174	0.000849253	1.09383	down	-0.837322	0.00292648	1.12554	down	1.38441	0.00189624	1.11585	up	-13.1836	C11H24O3	225.145	0.718883	--	--	LMGL01020027	Glycerolipids [GL]	Monoradylglycerols [GL01]	Monoalkylglycerols [GL0102]	--	--	--	--	--	--	--
neg_3285	2-tetracosyl-3-hydroxy-57-methoxy-octapentacontanoic acid	31.8645	45.0536	21.0913	15.0751	11.1651	19.8904	144.703	114.137	145.581	-3.13206	0.00518879	1.08763	down	-2.04486	0.00210205	1.13436	down	1.0872	0.117245	0.8744	unchanged	3.13834	C84H168O4	1276.27	13.3942	--	--	LMFA01160139	Fatty Acyls [FA]	Fatty Acids and Conjugates [FA01]	Mycolic acids [FA0116]	--	--	--	--	--	--	--
neg_3287	Cer(t18:0/22:0)	296.718	313.185	360.396	277.54	271.622	245.76	709.039	642.26	731.129	-1.38938	0.00153545	1.0952	down	-1.10177	0.00059621	1.14976	down	0.287617	0.0726532	0.926621	unchanged	3.21053	C40H81NO4	638.611	13.3871	--	--	LMSP02030008	Sphingolipids [SP]	Ceramides [SP02]	N-acyl-4-hydroxysphinganines (phytoceramides) [SP0203]	--	--	--	--	--	--	--
neg_330	6-dehydrotestosterone	78.1555	95.1378	90.8524	84.2155	85.9028	80.1224	199.762	183.273	190.89	-1.19755	0.000667141	1.09994	down	-1.11953	0.000125106	1.15716	down	0.0780179	0.465034	0.453791	unchanged	36.7525	C19H26O2	285.197	0.718883	--	--	LMST02020082	Sterol Lipids [ST]	Steroids [ST02]	C19 steroids (androgens) and derivatives [ST0202]	--	--	--	--	--	--	--
neg_331	bhas#10	44.557	38.3611	69.1148	17.0022	17.7129	17.1373	131.535	109.237	92.5381	-2.68438	0.0141629	1.07405	down	-1.13248	0.0157074	1.04995	down	1.5519	0.0707066	1.00185	unchanged	15.0184	C15H28O7	319.181	0.718883	--	--	LMFA13040053	Fatty Acyls [FA]	Fatty acyl glycosides [FA13]	Ascarosides [FA1304]	--	--	--	--	--	--	--
neg_3314	Cer(d18:1/29:0)	188.304	204.224	247.837	341.827	358.32	329.335	265.436	215.504	216.67	0.561428	0.00954388	1.04795	up	-0.123524	0.475373	0.426966	unchanged	-0.684952	0.00833047	1.10016	down	-13.6468	C47H93NO3	754.675	13.4157	--	--	LMSP02010124	Sphingolipids [SP]	Ceramides [SP02]	N-acylsphingosines (ceramides) [SP0201]	--	--	--	--	--	--	--
neg_3315	DL-Cerebronic acid	319.793	364.631	398.68	315.459	324.52	306.564	652.619	618.076	769.311	-1.10783	0.0144824	1.07113	down	-0.913402	0.00883186	1.11196	down	0.19443	0.17945	0.800495	unchanged	-15.9525	C24H48O3	813.707	13.4157	C17873	--	LMFA01050080	Fatty Acyls [FA]	Fatty Acids and Conjugates [FA01]	Hydroxy fatty acids [FA0105]	HMDB0039540	544-57-0	Organic compounds	Lipids and lipid-like molecules	Fatty Acyls	Fatty acids and conjugates	Animals
neg_332	2,3-Dinor-TXB2	4384.76	5142.24	5435.81	5075.69	5428.14	5280.03	3663.76	3452.53	3420.98	0.582948	0.000262545	1.09323	up	0.505879	0.0359488	1.07021	up	-0.077069	0.479926	0.441685	unchanged	-14.5492	C18H30O6	377.217	0.718883	--	--	LMFA03030003	Fatty Acyls [FA]	Eicosanoids [FA03]	Thromboxanes [FA0303]	HMDB0002904	63250-09-9	Organic compounds	Lipids and lipid-like molecules	Fatty Acyls	Eicosanoids	Animals
neg_3324	PC(O-24:0/20:4(8Z,11Z,14Z,17Z))	309.691	320.935	320.042	476.019	473.462	461.874	698.09	619.238	661.036	-0.487227	0.0119209	1.07292	down	-1.0573	0.00366924	1.15717	down	-0.570068	1.46873e-05	1.14652	down	3.34063	C52H98NO7P	924.709	13.43	--	--	--	--	--	--	HMDB0013460	--	Organic compounds	Lipids and lipid-like molecules	Glycerophospholipids	Glycerophosphocholines	Animals
neg_3332	Cer(m18:1(4E)/20:0)	44.2735	40.0773	31.6159	56.2841	53.9859	56.495	45.259	35.4388	42.9762	0.431275	0.0327869	1.01574	up	-0.0928318	0.619389	0.303382	unchanged	-0.524106	0.0398608	1.04816	down	-10.6891	C38H75NO2	598.548	13.4507	--	--	LMSP00000006	Sphingolipids [SP]	Ceramides [SP02]	1-deoxyceramides [SP0206]	--	--	--	--	--	--	--
neg_3333	TG(12:0/12:0/15:1(9Z))[iso3]	49.852	43.1195	60.9399	56.4343	53.5166	46.4189	87.2609	70.5953	123.957	-0.849779	0.112871	0.876515	unchanged	-0.87264	0.102081	0.921219	unchanged	-0.0228607	0.899324	0.0786216	unchanged	-3.58449	C42H78O6	677.57	13.4507	--	--	LMGL03012631	Glycerolipids [GL]	Triradylglycerols [GL03]	Triacylglycerols [GL0301]	--	--	--	--	--	--	--
neg_3335	Cer(t18:0/25:0(2OH))	1610.77	1795.26	1965.9	1622.22	1695.93	1558.81	4071.4	3659.46	3893.19	-1.25306	0.00120578	1.09794	down	-1.1136	0.000214498	1.15456	down	0.139458	0.24432	0.689427	unchanged	13.9467	C43H87NO5	718.643	13.4507	--	--	LMSP02030068	Sphingolipids [SP]	Ceramides [SP02]	N-acyl-4-hydroxysphinganines (phytoceramides) [SP0203]	--	--	--	--	--	--	--
neg_3336	GlcCer(d18:0/18:0)	137.732	149.456	159.025	127.712	130.504	103.018	836.382	719.812	601.525	-2.5785	0.0115495	1.07705	down	-2.2737	0.0132734	1.13573	down	0.304796	0.0636397	0.917269	unchanged	44.0682	C42H83NO8	764.613	13.4507	--	--	LMSP0501AA19	Sphingolipids [SP]	Neutral glycosphingolipids [SP05]	Simple Glc series [SP0501]	--	--	--	--	--	--	--
neg_3337	GlcCer(d18:1/20:0)	42.3043	31.5804	4.90271	13.0257	8.26986	18.0707	451.825	478.046	609.476	-5.28922	0.00920099	1.08429	down	-4.28821	0.00744625	1.14395	down	1.001	0.358939	0.5717	unchanged	45.4653	C44H85NO8	776.637	13.4507	C01190	--	LMSP0501AA06	Sphingolipids [SP]	Neutral glycosphingolipids [SP05]	Simple Glc series [SP0501]	HMDB0004973	--	Organic compounds	Lipids and lipid-like molecules	Sphingolipids	Glycosphingolipids	Animals
neg_3338	TG(13:0/13:0/22:2(13Z,16Z))[iso3]	35.501	21.6111	54.5743	9.61371	8.95485e-07	8.12521	367.437	389.051	345.186	-5.95664	0.000720593	1.10194	down	-3.30217	5.49666e-05	1.16249	down	2.65446	0.0706737	0.968487	unchanged	-0.0858233	C51H94O6	801.698	13.4507	--	--	LMGL03012717	Glycerolipids [GL]	Triradylglycerols [GL03]	Triacylglycerols [GL0301]	--	--	--	--	--	--	--
neg_335	Ustusolate G	321.82	369.934	365.008	399.861	410.931	431.738	680.146	575.299	564.281	-0.55044	0.028748	1.02717	down	-0.784072	0.0110925	1.11376	down	-0.233631	0.0349188	0.995365	unchanged	2.93396	C21H28O7	391.177	0.718883	--	--	LMPR0103370010	Prenol Lipids [PR]	Isoprenoids [PR01]	C15 isoprenoids (sesquiterpenes) [PR0103]	--	--	--	--	--	--	--
neg_3357	LacCer(d16:0/23:0)	2748.79	3141.85	3491.49	2355.63	2511.61	2415.26	3014.15	2610.99	2791.52	-0.208815	0.0682691	0.921157	unchanged	0.156669	0.276748	0.643174	unchanged	0.365484	0.076625	0.973751	unchanged	33.9861	C51H99NO13	954.718	13.465	--	--	LMSP05010123	Sphingolipids [SP]	Neutral glycosphingolipids [SP05]	Simple Glc series [SP0501]	--	--	--	--	--	--	--
neg_336	Moralbanone	289.665	322.306	334.833	53.7576	266.905	295.827	407.887	407.071	448.103	-1.03478	0.101616	0.896946	unchanged	-0.415788	0.00525793	1.09799	down	0.618989	0.284456	0.666225	unchanged	-1.06031	C30H34O6	511.21	0.718883	--	--	LMPK12110901	Polyketides [PK]	Flavonoids [PK12]	Flavones and Flavonols [PK1211]	--	--	--	--	--	--	--
neg_3363	Semiplenamide D	23.6774	24.005	30.7093	70.687	52.0616	80.1882	30.3442	36.6079	36.038	0.978525	0.0494646	0.984091	unchanged	-0.393731	0.0553731	0.938444	unchanged	-1.37226	0.0299958	1.06269	down	-16.8838	C26H49NO3	468.362	13.4793	--	--	--	--	--	--	--	--	--	--	--	--	--
neg_3369	(20R)-24-Hydroxy-19-norgeminivitamin D3	74.3514	51.5517	50.3886	365.856	377.099	477.937	117.225	116.085	99.3751	1.87571	0.0124814	1.07332	up	-0.916195	0.00729973	1.09439	down	-2.7919	0.00796449	1.12501	down	-6.16276	C31H54O5	1057.79	13.4936	--	--	LMST03020630	Sterol Lipids [ST]	Secosteroids [ST03]	Vitamin D3 and derivatives [ST0302]	--	--	--	--	--	--	--
neg_337	4-Hydroxyandrostenedione glucuronide	153.378	165.978	174.969	28.0804	86.1513	98.0686	269.937	211.641	229.247	-1.74339	0.00450073	1.04822	down	-0.524031	0.040097	1.04017	down	1.21936	0.040196	1.03705	up	0.0716499	C25H34O9	513.19	0.718883	C11455	--	--	--	--	--	HMDB0010315	--	Organic compounds	Lipids and lipid-like molecules	Steroids and steroid derivatives	Cholestane steroids	Animals
neg_3373	octatriacontanoic acid	595.073	657.129	713.379	834.739	811.614	918.469	614.831	550.175	582.329	0.553703	0.00432955	1.06531	up	0.169799	0.155607	0.797735	unchanged	-0.383903	0.0133528	1.03988	down	-19.2988	C38H76O2	599.543	13.4865	--	--	LMFA01010038	Fatty Acyls [FA]	Fatty Acids and Conjugates [FA01]	Straight chain fatty acids [FA0101]	--	--	--	--	--	--	--
neg_338	MCTR2	64.2317	71.5175	101.316	28.8034	52.0381	28.9366	10.6131	49.958	41.0131	0.111915	0.858236	0.105624	unchanged	1.22261	0.0517208	0.943354	unchanged	1.1107	0.0432375	0.965174	unchanged	-2.46631	C27H40N2O6S	519.252	0.718883	--	--	LMFA04050006	Fatty Acyls [FA]	Docosanoids [FA04]	Maresins [FA0405]	--	--	--	--	--	--	--
neg_3384	Stearic acid	84.4439	87.3453	107.658	146.356	129.495	121.608	76.854	90.3515	97.3385	0.587298	0.0102642	1.0161	up	0.0790701	0.628183	0.295991	unchanged	-0.508228	0.0189422	1.01822	down	22.5482	C18H36O2	627.57	13.5008	--	--	--	--	--	--	--	--	--	--	--	--	--
neg_3385	PC(25:0/18:0)	118.263	145.11	144.941	72.0249	38.5824	66.0601	1.68599	14.9116	7.9385	2.84806	0.0272783	1.01377	up	4.0567	0.001552	1.15449	up	1.20864	0.00507869	1.08359	up	20.2528	C51H102NO8P	908.727	13.5008	--	--	LMGP01011175	Glycerophospholipids [GP]	Glycerophosphocholines [GP01]	Diacylglycerophosphocholines [GP0101]	--	--	--	--	--	--	--
neg_3387	PI-Cer(t20:0/26:0)	109.246	121.397	158.581	71.5094	34.1587	48.3924	56.4549	133.701	91.5386	-0.870636	0.188455	0.718664	unchanged	0.466465	0.262001	0.647927	unchanged	1.3371	0.0156927	1.04013	up	43.7411	C52H104NO12P	986.747	13.5008	--	--	LMSP03030023	Sphingolipids [SP]	Phosphosphingolipids [SP03]	Ceramide phosphoinositols [SP0303]	--	--	--	--	--	--	--
neg_339	Formicolide B	88.9781	103.907	120.072	4.70496	2.65124	5.09623	53.151	72.3249	65.8307	-3.94139	0.00791889	1.08529	down	0.710075	0.0256565	1.03457	up	4.65146	0.00760217	1.13123	up	34.8957	C33H48O7	555.352	0.718883	--	--	LMPK04000044	Polyketides [PK]	Macrolides and lactone polyketides [PK04]	-	--	--	--	--	--	--	--
neg_3393	Behenyl palmitoleate	225.762	204.445	279.78	294.031	234.882	295.834	243.678	199.67	229.214	0.294286	0.112077	0.805023	unchanged	0.0781256	0.660973	0.274233	unchanged	-0.21616	0.272919	0.617469	unchanged	-2.92627	C38H74O2	583.542	13.5079	--	--	LMFA07010026	Fatty Acyls [FA]	Fatty esters [FA07]	Wax monoesters [FA0701]	--	--	--	--	--	--	--
neg_3397	PC(16:0/26:0)	956.785	1017.57	1205.84	558.762	486.451	551.703	158.252	146.632	161.894	1.77448	0.00275898	1.09632	up	2.7683	0.00663869	1.15203	up	0.993824	0.0134725	1.1017	up	25.0282	C50H100NO8P	918.754	13.5079	--	--	LMGP01010663	Glycerophospholipids [GP]	Glycerophosphocholines [GP01]	Diacylglycerophosphocholines [GP0101]	--	--	--	--	--	--	--
neg_3400	22-Docosanolide	45.9749	47.5536	105.666	7.56133	5.948	8.61822	141.024	84.901	113.947	-3.94108	0.0224064	1.05628	down	-0.770816	0.141897	0.790383	unchanged	3.17026	0.0949433	0.956577	unchanged	-14.1161	C22H42O2	721.626	13.5222	--	--	LMFA07040059	Fatty Acyls [FA]	Fatty esters [FA07]	Lactones [FA0704]	--	--	--	--	--	--	--
neg_3415	PE(O-18:0/22:1(11Z))	20.3052	22.0584	42.6341	8.95485e-07	3.47023	8.95485e-07	35.4168	14.2582	59.1239	-4.97049	0.11236	0.887574	unchanged	-0.356169	0.628	0.301606	unchanged	4.61432	0.0596573	1.01372	unchanged	-2.63159	C45H90NO7P	786.636	13.5508	--	--	LMGP02020058	Glycerophospholipids [GP]	Glycerophosphoethanolamines [GP02]	1-alkyl,2-acylglycerophosphoethanolamines [GP0202]	--	--	--	--	--	--	--
neg_3420	PC(20:0/24:1(15Z))	430.913	464.789	530.5	446.231	435.951	420.363	146.888	104.273	148.319	1.70514	0.000339385	1.0984	up	1.83598	0.00207142	1.14725	up	0.130843	0.291935	0.647536	unchanged	31.451	C52H102NO8P	944.761	13.558	--	--	LMGP01011032	Glycerophospholipids [GP]	Glycerophosphocholines [GP01]	Diacylglycerophosphocholines [GP0101]	HMDB0008290	--	Organic compounds	Lipids and lipid-like molecules	Glycerophospholipids	Glycerophosphocholines	Animals
neg_343	desferrioxamine G	4.28829	6.67703	6.56018	2.72873	2.59337	11.9525	24.3173	17.3952	3.05744	-1.37388	0.282973	0.606008	unchanged	-1.35307	0.283134	0.681821	unchanged	0.0208049	0.981245	0.0149838	unchanged	-7.02551	C27H50N6O10	639.329	0.718883	--	--	LMFA08020171	Fatty Acyls [FA]	Fatty amides [FA08]	N-acyl amines [FA0802]	--	--	--	--	--	--	--
neg_3430	Diiodoacetic acid	91.2377	91.8781	109.558	76.6374	66.3243	63.9583	116.288	132.685	130.886	-0.876388	0.00124569	1.07782	down	-0.376169	0.0223309	1.02532	down	0.50022	0.0218313	1.02762	up	-13.0581	C2H2I2O2	682.635	13.5794	--	--	LMFA01090136	Fatty Acyls [FA]	Fatty Acids and Conjugates [FA01]	Halogenated fatty acids [FA0109]	--	--	--	--	--	--	--
neg_344	Glycochenodeoxycholic acid 3-glucuronide	4.2954	4.17075	3.7594	2.78675	2.76993	8.95485e-07	5.12712	4.86422	4.16813	-1.34947	0.0793989	0.915204	unchanged	-0.211868	0.140001	0.817297	unchanged	1.1376	0.134536	0.877584	unchanged	-18.4578	C32H51NO11	646.309	0.718883	C03033	--	--	--	--	--	HMDB0002579	79254-98-1	Organic compounds	Lipids and lipid-like molecules	Steroids and steroid derivatives	Steroidal glycosides	Animals
neg_3449	Cer(t18:0/26:0(2OH))	282.635	297.175	352.567	125.319	133.676	161.206	302.559	287.461	364.115	-1.18312	0.00763671	1.06101	down	-0.0332817	0.830227	0.132663	unchanged	1.14983	0.00583837	1.10689	up	14.1964	C44H89NO5	732.659	13.6223	--	--	LMSP02030003	Sphingolipids [SP]	Ceramides [SP02]	N-acyl-4-hydroxysphinganines (phytoceramides) [SP0203]	--	--	--	--	--	--	--
neg_3458	22:3 Campesterol ester	7.40374	10.5963	9.39248	0.792378	8.95485e-07	7.93584	37.5766	23.4708	49.3674	-3.6611	0.0346538	1.00134	down	-2.01108	0.0638995	1.02498	unchanged	1.65002	0.119795	0.869379	unchanged	14.4884	C50H84O2	715.65	13.6366	--	--	LMST01020090	Sterol Lipids [ST]	Sterols [ST01]	Steryl esters [ST0102]	--	--	--	--	--	--	--
neg_346	11-epi-11-A4-NeuroP	20.68	12.7408	10.4872	22.1898	24.894	24.7081	10.9149	14.4065	2.63663	1.36056	0.045495	0.991119	unchanged	0.651224	0.318632	0.578239	unchanged	-0.709336	0.0855557	0.944967	unchanged	-25.622	C22H30O4	761.409	0.718883	--	--	--	--	--	--	--	--	--	--	--	--	--
neg_3460	PC(O-20:0/22:1(11Z))	40.1431	41.826	30.5209	12.1458	16.7275	15.1304	8.9671	3.44719	7.53036	1.14162	0.0212063	0.975704	unchanged	2.49572	0.00507579	1.13248	up	1.3541	0.0138878	1.09173	up	6.16917	C50H100NO7P	878.704	13.6438	--	--	LMGP01020241	Glycerophospholipids [GP]	Glycerophosphocholines [GP01]	1-alkyl,2-acylglycerophosphocholines [GP0102]	--	--	--	--	--	--	--
neg_3472	Cer(d18:1/23:0)	6440.09	7192.07	7734.12	5713.36	6228.13	5889.46	14260.4	12402.3	13513.7	-1.17196	0.00311237	1.09247	down	-0.911012	0.00115543	1.14271	down	0.260952	0.0724535	0.947455	unchanged	22.3621	C41H81NO3	680.633	13.6724	--	--	LMSP02010021	Sphingolipids [SP]	Ceramides [SP02]	N-acylsphingosines (ceramides) [SP0201]	HMDB0000950	67605-84-9	Organic compounds	Lipids and lipid-like molecules	Sphingolipids	Ceramides	Animals
neg_3474	Cer(t18:1(6OH)/35:0(35OH))	480.29	543.125	609.414	420.436	425.417	445.473	881.028	776.284	778.154	-0.915346	0.00611175	1.08616	down	-0.576825	0.0063516	1.09125	down	0.338521	0.0870197	0.955211	unchanged	-44.6572	C53H105NO5	870.731	13.6724	--	--	LMSP02010118	Sphingolipids [SP]	Ceramides [SP02]	N-acylsphingosines (ceramides) [SP0201]	--	--	--	--	--	--	--
neg_3479	Cer(d18:1(4E)/24:0(2OH))	11321.2	12605.6	14045.3	5413.48	5842.12	5639.19	52910.4	46962.3	51683.5	-3.1652	0.00155922	1.10117	down	-1.99684	0.00054758	1.16136	down	1.16837	0.0108386	1.12095	up	17.3018	C42H83NO4	710.644	13.6867	--	--	LMSP02010161	Sphingolipids [SP]	Ceramides [SP02]	N-acylsphingosines (ceramides) [SP0201]	--	--	--	--	--	--	--
neg_3499	3-(but-3-en-1-yn-1-yl)-6-methyl-1,2-dithiine	45.9774	55.4086	61.3979	51.9473	57.663	62.7668	62.2601	58.4129	58.9153	-0.0591261	0.53241	0.373142	unchanged	-0.141736	0.337941	0.602482	unchanged	-0.0826097	0.593688	0.322935	unchanged	17.6292	C9H8S2	179.003	13.7296	--	--	LMFA12000365	Fatty Acyls [FA]	Oxygenated hydrocarbons [FA12]	-	--	--	--	--	--	--	--
neg_3508	DAT(16:0/25:0(2Me[S],3OH[S],4Me[S],6Me[S]))	18.3787	6.13983	10.2272	8.95485e-07	7.23763	2.68224	86.2942	127.499	130.113	-5.11555	0.0143037	1.06987	down	-3.30711	0.0140694	1.12367	down	1.80844	0.13493	0.810513	unchanged	15.6947	C56H106O14	1023.75	13.7582	--	--	LMSL03000004	Saccharolipids [SL]	Acyltrehaloses [SL03]	-	--	--	--	--	--	--	--
neg_3518	(2E,4Z)-2-hydroxy-6-oxohexa-2,4-dienoic acid	24.9581	23.3838	33.4489	26.7978	29.819	31.2142	28.6882	32.2082	29.6189	-0.0434301	0.622835	0.2852	unchanged	-0.146224	0.455888	0.471464	unchanged	-0.102794	0.598662	0.327399	unchanged	39.2313	C6H6O4	177.002	13.7653	C00682	Metabolic pathways(ko01100)	LMFA01030926	Fatty Acyls [FA]	Fatty Acids and Conjugates [FA01]	Unsaturated fatty acids [FA0103]	--	--	--	--	--	--	--
neg_3523	Tetracosanoic acid, 15,16-dihydroxy-, methyl ester	1164.19	1259.44	1347.07	723.19	744.927	732.31	3930.1	3282.88	3456.08	-2.27758	0.00462805	1.09452	down	-1.50053	0.00447052	1.1502	down	0.777045	0.00925939	1.12638	up	-15.5807	C25H50O4	887.748	13.7653	--	--	LMFA01050530	Fatty Acyls [FA]	Fatty Acids and Conjugates [FA01]	Hydroxy fatty acids [FA0105]	--	--	--	--	--	--	--
neg_3524	3Z,6Z,9Z-Eicosatriene	165.197	159.084	154.474	186.487	188.713	206.497	146.259	136.247	148.428	0.432803	0.00495187	1.06024	up	0.151823	0.03228	0.996972	unchanged	-0.28098	0.0177976	1.06297	down	0.0201219	C20H36	611.577	13.7653	--	--	LMFA11000163	Fatty Acyls [FA]	Hydrocarbons [FA11]	-	--	--	--	--	--	--	--
neg_3527	Cer(m18:1(4E)/26:0)	431.293	467.3	510.16	216.861	248.354	214.369	598.204	523.006	554.227	-1.30181	0.000942937	1.09302	down	-0.250117	0.048053	0.951719	unchanged	1.0517	0.00284593	1.12536	up	-3.45058	C44H87NO2	682.646	13.7725	--	--	LMSP00000009	Sphingolipids [SP]	Ceramides [SP02]	1-deoxyceramides [SP0206]	--	--	--	--	--	--	--
neg_3529	2-arachidonoyl glycerol-d5	10.7664	13.7482	12.6076	7.25867	10.954	6.13561	21.9699	18.5281	15.4751	-1.20092	0.01297	1.00727	down	-0.592451	0.060545	0.975172	unchanged	0.608466	0.0799808	0.899231	unchanged	3.46208	C23H33D5O4	811.618	13.7725	--	--	LMGL01010028	Glycerolipids [GL]	Monoradylglycerols [GL01]	Monoacylglycerols [GL0101]	--	--	--	--	--	--	--
neg_3533	Teasterone	131.478	125.05	111.373	60.8667	20.6922	51.7719	420.846	412.565	467.095	-3.28599	9.85242e-05	1.09848	down	-1.82168	0.0011921	1.16005	down	1.46431	0.0113093	1.08619	up	7.00173	C28H48O4	955.731	13.7653	--	--	--	--	--	--	--	--	--	--	--	--	--
neg_3538	LacCer(d18:1/26:0)	164.182	172.787	206.208	78.7827	110.769	50.0676	198.685	222.087	260.27	-1.507	0.00422759	1.04568	down	-0.326323	0.112884	0.842848	unchanged	1.18068	0.0118267	1.0563	up	-4.76187	C56H107NO13	1036.74	13.7933	--	--	LMSP0501AB08	Sphingolipids [SP]	Neutral glycosphingolipids [SP05]	Simple Glc series [SP0501]	HMDB0004874	320610-64-8	Organic compounds	Lipids and lipid-like molecules	Sphingolipids	Glycosphingolipids	Animals
neg_354	4beta-Hydroxywithanolide E	21.3132	19.6035	22.663	8.95485e-07	8.95485e-07	8.95485e-07	16.3083	10.6078	30.0372	-24.3376	0.0811777	0.944216	unchanged	0.158784	0.739928	0.217601	unchanged	24.4964	0.00174013	1.14559	up	2.37157	C28H38O8	1063.53	0.733233	--	--	--	--	--	--	HMDB0034059	54334-04-2	Organic compounds	Lipids and lipid-like molecules	Steroids and steroid derivatives	Steroid lactones	Animals
neg_3546	2,10-dihydroxy-4,6,8-decatriynoic acid	81.0685	106.957	125.794	100.137	114.627	112.699	107.304	105.092	102.51	0.0564097	0.458368	0.445371	unchanged	-0.00498355	0.980323	0.0161987	unchanged	-0.0613933	0.76652	0.188263	unchanged	-43.6026	C10H8O4	227.003	13.7861	--	--	LMFA01050235	Fatty Acyls [FA]	Fatty Acids and Conjugates [FA01]	Hydroxy fatty acids [FA0105]	--	--	--	--	--	--	--
neg_3570	Decaprenol	25.685	14.3384	20.5666	2.98576	5.35675	8.95485e-07	38.2947	58.5288	110.781	-4.63721	0.0906866	0.925536	unchanged	-1.77669	0.148429	0.871992	unchanged	2.86053	0.0193269	1.06153	up	35.5816	C50H82O	719.636	13.8147	--	--	LMPR03010008	Prenol Lipids [PR]	Polyprenols [PR03]	Bactoprenols [PR0301]	--	--	--	--	--	--	--
neg_3578	Quercetin 3-(6''-malonylgalactoside)	7.10408	3.79243	3.12713	16.0885	2.66834	7.59926	8.95485e-07	8.95485e-07	8.95485e-07	23.2259	0.154247	0.824474	unchanged	22.3157	0.0627725	1.0335	unchanged	-0.910273	0.40726	0.514904	unchanged	-37.9498	C24H22O15	1099.14	13.829	--	--	--	--	--	--	--	--	--	--	--	--	--
neg_3579	Cer(t18:1(6OH)/25:0(2OH))	118.309	146.795	146.232	24.1204	3.81505	9.29244	192.562	180.099	138.325	-3.77883	0.00540765	1.07863	down	-0.31296	0.171786	0.77053	unchanged	3.46587	0.000832078	1.13122	up	26.6698	C43H85NO5	716.636	13.829	--	--	LMSP02010184	Sphingolipids [SP]	Ceramides [SP02]	N-acylsphingosines (ceramides) [SP0201]	--	--	--	--	--	--	--
neg_3580	CL(1'-[18:1(9Z)/18:2(9Z,12Z)],3'-[20:0/20:4(5Z,8Z,11Z,14Z)])	144.936	104.76	49.2717	103.113	74.3915	59.4296	28.1292	52.0725	36.8287	1.0176	0.0690906	0.89205	unchanged	1.35311	0.153565	0.849294	unchanged	0.335508	0.549915	0.36884	unchanged	4.99506	C85H152O17P2	1542.03	13.8433	--	--	LMGP12010576	Glycerophospholipids [GP]	Glycerophosphoglycerophosphoglycerols [GP12]	Diacylglycerophosphoglycerophosphodiradylglycerols [GP1201]	--	--	--	--	--	--	--
neg_3604	Cer(t18:1(6OH)/29:0(29OH))	286.434	314.321	336.862	81.9693	48.0821	96.5273	1107.73	994.102	1063.95	-3.80448	0.000212398	1.1018	down	-1.75549	0.000432521	1.16218	down	2.04899	0.0003178	1.13263	up	-28.4869	C47H93NO5	750.677	13.8933	--	--	LMSP02030049	Sphingolipids [SP]	Ceramides [SP02]	N-acyl-4-hydroxysphinganines (phytoceramides) [SP0203]	--	--	--	--	--	--	--
neg_361	3-O-(Rhaa1-3Glcb1-2(Xylb1-3)Glcb1-4Galb)-(25R)-5alpha-spirostan-3beta-ol	26.4525	25.878	28.7938	3.80816	1.45202	3.00597	6.44523	3.53318	2.18576	-0.557351	0.42973	0.455574	unchanged	2.7375	0.000226604	1.15755	up	3.29485	4.40746e-05	1.14456	up	40.8051	C56H92O27	1217.61	0.726067	--	--	LMST01080074	Sterol Lipids [ST]	Sterols [ST01]	Spirostanols and derivatives [ST0108]	--	--	--	--	--	--	--
neg_3618	Cer(d18:1/24:0)	11755.7	13670.9	15080.2	10491.1	11315.7	10700	31016	26913.4	29648.8	-1.42983	0.00317602	1.09496	down	-1.11241	0.000669753	1.14562	down	0.317424	0.101404	0.921	unchanged	24.2099	C42H83NO3	694.647	13.922	C00195	--	LMSP02010012	Sphingolipids [SP]	Ceramides [SP02]	N-acylsphingosines (ceramides) [SP0201]	HMDB0004956	34435-05-7	Organic compounds	Lipids and lipid-like molecules	Sphingolipids	Ceramides	Animals
neg_3622	Cer(t18:1(6OH)/26:0(2OH))	39.4746	40.7755	66.1315	28.2166	28.1506	31.5419	135.719	151.119	167.726	-2.3704	0.00513854	1.09221	down	-1.63475	0.001282	1.13391	down	0.735651	0.151643	0.855187	unchanged	22.1144	C44H87NO5	708.667	13.9291	--	--	LMSP02010179	Sphingolipids [SP]	Ceramides [SP02]	N-acylsphingosines (ceramides) [SP0201]	--	--	--	--	--	--	--
neg_3623	Cer(t18:0/27:0(2OH))	77.8819	92.3651	70.016	53.4016	52.3068	19.7694	202.651	181.949	208.13	-2.23994	0.000551515	1.08827	down	-1.30276	0.000414969	1.15007	down	0.937182	0.0527984	0.954515	unchanged	22.3001	C45H91NO5	746.681	13.9291	--	--	LMSP02030069	Sphingolipids [SP]	Ceramides [SP02]	N-acyl-4-hydroxysphinganines (phytoceramides) [SP0203]	--	--	--	--	--	--	--
neg_3627	Cer(t18:1(6OH)/25:0)	1495.52	1737.26	1831.76	580.324	614.05	562.241	8441.92	7098.51	7700.49	-3.7258	0.00289425	1.09832	down	-2.19816	0.00254759	1.15751	down	1.52764	0.00710173	1.13047	up	16.1919	C43H85NO4	724.66	13.9363	--	--	LMSP02010139	Sphingolipids [SP]	Ceramides [SP02]	N-acylsphingosines (ceramides) [SP0201]	--	--	--	--	--	--	--
neg_365	cis-gamma-octenoic acid	60.9966	61.7497	58.5689	39.8958	29.5137	33.6755	134.461	118.286	121.09	-1.85857	0.000346749	1.09565	down	-1.04391	0.00471282	1.15321	down	0.814665	0.00815817	1.1169	up	1.10977	C8H14O2	177.069	0.733233	--	--	LMFA01030021	Fatty Acyls [FA]	Fatty Acids and Conjugates [FA01]	Unsaturated fatty acids [FA0103]	--	--	--	--	--	--	--
neg_3656	1-O-(2R-methoxy-4Z-docosenyl)-sn-glycerol	11.5869	11.6878	15.1752	8.95485e-07	8.95485e-07	8.95485e-07	28.7959	41.9709	109.128	-25.9969	0.137461	0.850312	unchanged	-2.2261	0.198254	0.80303	unchanged	23.7708	0.00836526	1.13049	up	6.67432	C26H52O4	901.777	13.9934	--	--	LMGL01020051	Glycerolipids [GL]	Monoradylglycerols [GL01]	Monoalkylglycerols [GL0102]	--	--	--	--	--	--	--
neg_369	9Z,11E,13-Tetradecatrienal	9.10015	10.1647	7.3687	1.32035	8.95485e-07	8.95485e-07	14.6941	19.0345	25.4654	-5.48645	0.0234828	1.04992	down	-1.1522	0.0657456	1.00355	unchanged	4.33425	0.00252748	1.12271	up	-4.69818	C14H22O	227.141	0.726067	--	--	LMFA06000182	Fatty Acyls [FA]	Fatty aldehydes [FA06]	-	--	--	--	--	--	--	--
neg_3691	1-(6-[5]-ladderane-hexanoyl)-2-(8-[3]-ladderane-octanyl)-sn-glycerophosphocholine	80.8229	87.973	51.2945	70.8844	85.8398	23.4695	16.5134	22.0428	31.8059	1.35668	0.185607	0.759792	unchanged	1.64522	0.0333176	1.05097	up	0.288548	0.58327	0.334068	unchanged	19.0682	C46H76NO7P	1570.09	14.0793	--	--	LMGP01080001	Glycerophospholipids [GP]	Glycerophosphocholines [GP01]	1-acyl,2-alkylglycerophosphocholines [GP0108]	--	--	--	--	--	--	--
neg_3705	PS(O-16:0/22:4(7Z,10Z,13Z,16Z))	5.61308	2.33401	8.95485e-07	8.11158	16.311	8.95485e-07	8.95485e-07	8.95485e-07	8.95485e-07	23.116	0.225962	0.72251	unchanged	21.4963	0.245229	0.737051	unchanged	-1.61972	0.365995	0.554415	unchanged	4.56332	C44H80NO9P	1594.11	14.1286	--	--	LMGP03020017	Glycerophospholipids [GP]	Glycerophosphoserines [GP03]	1-alkyl,2-acylglycerophosphoserines [GP0302]	--	--	--	--	--	--	--
neg_371	7alpha,11alpha-Dihydroxy-4(13),8-coloratadien-12,11-olide	45.9089	52.8978	58.7358	8.59781	8.36253	7.48916	120.034	139.641	143.871	-4.04486	0.00330499	1.09741	down	-1.35699	0.0022815	1.14519	down	2.68786	0.00655953	1.13354	up	15.1441	C15H20O4	263.133	0.726067	--	--	LMPR0103380001	Prenol Lipids [PR]	Isoprenoids [PR01]	C15 isoprenoids (sesquiterpenes) [PR0103]	--	--	--	--	--	--	--
neg_3714	DG(20:0/20:0/0:0)	12.4365	17.5037	11.1242	2.79725	8.95485e-07	8.95485e-07	19.3722	41.5247	58.3083	-5.41329	0.0740816	0.954427	unchanged	-1.53749	0.143437	0.877878	unchanged	3.87581	0.0108949	1.08865	up	5.92398	C43H84O5	725.634	14.1501	--	--	LMGL02010117	Glycerolipids [GL]	Diradylglycerols [GL02]	Diacylglycerols [GL0201]	HMDB0007368	--	Organic compounds	Lipids and lipid-like molecules	Glycerolipids	Diradylglycerols	Animals
neg_3717	CL(1'-[16:0/16:0],3'-[18:1(9Z)/20:0])	1362.13	1366.48	1590.37	699.096	621.635	592.337	1898.08	1795.38	1882.24	-1.54327	1.10643e-05	1.10177	down	-0.368462	0.018663	1.08751	down	1.1748	0.00350621	1.12622	up	6.13026	C79H152O17P2	1470.03	14.1644	--	--	LMGP12010023	Glycerophospholipids [GP]	Glycerophosphoglycerophosphoglycerols [GP12]	Diacylglycerophosphoglycerophosphodiradylglycerols [GP1201]	--	--	--	--	--	--	--
neg_3719	Cer(d18:1/25:0)	1877.22	2170.67	2194.11	1195.02	1222.89	1184.78	5461.75	4839.99	5150.91	-2.10071	0.00198718	1.10022	down	-1.30777	0.000487834	1.15722	down	0.792939	0.0123584	1.11927	up	19.3983	C43H85NO3	708.67	14.1572	C00195	--	LMSP02010013	Sphingolipids [SP]	Ceramides [SP02]	N-acylsphingosines (ceramides) [SP0201]	HMDB0004957	67492-18-6	Organic compounds	Lipids and lipid-like molecules	Sphingolipids	Ceramides	Animals
neg_3720	Cer(d18:1/26:0(26OH))	3948.64	4551.14	4993.9	895.68	856.173	876.644	21241.5	18768.3	20429.5	-4.52318	0.00142022	1.10164	down	-2.1632	0.000559366	1.16179	down	2.35997	0.00686057	1.13362	up	23.527	C44H87NO4	738.675	14.1644	--	--	LMSP02010103	Sphingolipids [SP]	Ceramides [SP02]	N-acylsphingosines (ceramides) [SP0201]	--	--	--	--	--	--	--
neg_373	Androstenedione	45.1694	49.5267	57.3717	9.53444	2.71991	1.68896	103.568	116.752	113.477	-4.58133	8.65587e-05	1.10059	down	-1.13426	0.000363712	1.15029	down	3.44707	0.000814219	1.12949	up	-5.30928	C19H26O2	307.166	0.733233	--	--	--	--	--	--	--	--	--	--	--	--	--
neg_3732	CL(1'-[16:0/18:0],3'-[18:2(9Z,12Z)/20:0])	2840.75	2956.84	3345.71	1949.65	1858.09	1911.08	3213.42	2953.59	3068.24	-0.691432	0.00174658	1.09468	down	-0.0144349	0.868882	0.104097	unchanged	0.676997	0.0152336	1.10919	up	6.91931	C81H154O17P2	1496.05	14.1929	--	--	LMGP12010065	Glycerophospholipids [GP]	Glycerophosphoglycerophosphoglycerols [GP12]	Diacylglycerophosphoglycerophosphodiradylglycerols [GP1201]	--	--	--	--	--	--	--
neg_3733	PG(16:0/20:4(5Z,8Z,11Z,14Z))	83.5286	55.2629	44.8574	30.3179	29.5312	13.4748	54.3877	29.4559	45.6543	-0.820572	0.115152	0.790574	unchanged	0.504022	0.268982	0.644168	unchanged	1.32459	0.0675563	0.944144	unchanged	1.05855	C42H75O10P	1586.02	14.1929	--	--	LMGP04010036	Glycerophospholipids [GP]	Glycerophosphoglycerols [GP04]	Diacylglycerophosphoglycerols [GP0401]	HMDB0010580	--	Organic compounds	Lipids and lipid-like molecules	Glycerophospholipids	Glycerophosphoglycerols	Animals
neg_375	(-)-menthyl beta-D-glucoside	128.33	154.154	155.795	45.3203	49.7761	55.2586	203.436	201.531	204.029	-2.01806	0.000155258	1.10396	down	-0.474586	0.0229059	1.11426	down	1.54347	0.00476795	1.12818	up	-14.7357	C16H30O6	317.192	0.726067	C03962	--	LMPR0102090060	Prenol Lipids [PR]	Isoprenoids [PR01]	C10 isoprenoids (monoterpenes) [PR0102]	HMDB0032368	52528-10-6	Organic compounds	Lipids and lipid-like molecules	Prenol lipids	Terpene glycosides	Animals
neg_3752	Quercetin 3,7-dimethyl ether 4'-sulfate	21.908	31.359	29.3149	22.939	37.323	41.3029	19.0311	25.3521	28.1648	0.485393	0.219909	0.67953	unchanged	0.186889	0.444098	0.455398	unchanged	-0.298504	0.387641	0.51749	unchanged	15.7132	C17H14O10S	879.088	14.2216	--	--	LMPK12112676	Polyketides [PK]	Flavonoids [PK12]	Flavones and Flavonols [PK1211]	--	--	--	--	--	--	--
neg_376	N-jasmonoyl-isoleucine	78.0197	85.8538	105.988	210.016	197.605	173.654	229.868	279.201	258.493	-0.40106	0.0287438	0.957885	unchanged	-1.50807	0.00156034	1.14548	down	-1.10701	0.00195446	1.11253	down	7.3904	C18H29NO4	344.187	0.726067	C18699	--	LMFA02020209	Fatty Acyls [FA]	Octadecanoids [FA02]	Jasmonic acids [FA0202]	HMDB0029391	120330-93-0	Organic compounds	Organic acids and derivatives	Carboxylic acids and derivatives	Amino acids, peptides, and analogues	Animals,Plants
neg_3760	PG(17:2(9Z,12Z)/19:1(9Z))	239.145	222.886	309.453	192.471	128.739	186.958	248.337	185.297	211.935	-0.345268	0.170492	0.708707	unchanged	0.257066	0.271087	0.63778	unchanged	0.602334	0.0627223	0.913586	unchanged	7.85621	C42H77O10P	1544.06	14.2359	--	--	LMGP04010295	Glycerophospholipids [GP]	Glycerophosphoglycerols [GP04]	Diacylglycerophosphoglycerols [GP0401]	--	--	--	--	--	--	--
neg_378	avocadenyne acetate	2000.96	2327.71	2467.89	1517.94	1653.23	1612.93	1683.91	1527.57	1556.09	0.00499427	0.934212	0.0486147	unchanged	0.511551	0.0287324	1.07179	up	0.506557	0.0318213	1.05601	up	22.4647	C19H32O4	359.207	0.726067	--	--	LMFA05000714	Fatty Acyls [FA]	Fatty alcohols [FA05]	-	--	--	--	--	--	--	--
neg_3787	Kaempferol 3-beta-(6''-sulfatoglucoside)	25.8653	21.4008	13.2506	19.7103	12.1844	57.7698	21.4479	13.4799	20.8586	0.684623	0.509039	0.40473	unchanged	0.11742	0.745513	0.202485	unchanged	-0.567204	0.566547	0.36304	unchanged	-8.3367	C21H20O14S	1115.12	14.2788	--	--	--	--	--	--	--	--	--	--	--	--	--
neg_3789	PC(P-16:0/20:5(5Z,8Z,11Z,14Z,17Z))	116.175	111.911	66.8125	99.6083	111.612	143.625	80.9913	64.377	78.2125	0.666395	0.0643819	0.92849	unchanged	0.399425	0.267893	0.680053	unchanged	-0.266969	0.387446	0.502263	unchanged	-2.6535	C44H78NO7P	1572.1	14.2931	--	--	LMGP01030040	Glycerophospholipids [GP]	Glycerophosphocholines [GP01]	1-(1Z-alkenyl),2-acylglycerophosphocholines [GP0103]	HMDB0011222	--	Organic compounds	Lipids and lipid-like molecules	Glycerophospholipids	Glycerophosphocholines	Animals
neg_3799	Veronicafolin 3-O-sulfate	45.3367	35.4731	52.1913	52.1607	64.4307	49.56	32.4858	21.4634	34.5441	0.908859	0.0138284	0.998632	unchanged	0.587799	0.0809906	0.888999	unchanged	-0.32106	0.173451	0.732418	unchanged	4.95093	C18H16O11S	939.101	14.3145	--	--	LMPK12113034	Polyketides [PK]	Flavonoids [PK12]	Flavones and Flavonols [PK1211]	--	--	--	--	--	--	--
neg_3804	BBTOAc	17.7836	19.0185	23.5834	20.1568	23.8772	25.1682	21.3871	20.7177	25.0967	0.0423235	0.758885	0.17915	unchanged	-0.154291	0.369	0.530302	unchanged	-0.196615	0.275041	0.615603	unchanged	-47.8746	C10H8O2S	191.008	14.3216	--	--	LMFA12000342	Fatty Acyls [FA]	Oxygenated hydrocarbons [FA12]	-	--	--	--	--	--	--	--
neg_381	Tuberonic acid glucoside	28252.5	33134	35053.5	6114.29	6675.85	6948.5	63338.6	58571	58600.5	-3.19298	0.00068025	1.10281	down	-0.904377	0.000539929	1.1485	down	2.28861	0.00564262	1.13505	up	30.4111	C18H28O9	835.366	0.726067	C08558	--	LMFA13010032	Fatty Acyls [FA]	Fatty acyl glycosides [FA13]	Fatty acyl glycosides of mono- and disaccharides [FA1301]	--	--	--	--	--	--	--
neg_3825	PE(17:0/20:5(5Z,8Z,11Z,14Z,17Z))	215.896	221.567	189.867	108.99	121.701	72.4469	411.017	352.391	440.781	-1.99002	0.00164685	1.08355	down	-0.940767	0.0101565	1.12179	down	1.04925	0.00572291	1.09247	up	-7.40174	C42H74NO8P	1562.03	14.3646	--	--	LMGP02010555	Glycerophospholipids [GP]	Glycerophosphoethanolamines [GP02]	Diacylglycerophosphoethanolamines [GP0201]	--	--	--	--	--	--	--
neg_383	3-Geranyl-4,2',4'-trihydroxydihydrochalcone	211.683	244.579	247.673	311.845	321.754	317.423	222.941	197.452	213.111	0.586126	0.00189055	1.09253	up	0.152091	0.173831	0.760369	unchanged	-0.434035	0.0146724	1.10483	down	5.55958	C25H30O4	393.209	0.726067	--	--	LMPK12120449	Polyketides [PK]	Flavonoids [PK12]	Chalcones and dihydrochalcones [PK1212]	--	--	--	--	--	--	--
neg_3830	CL(1'-[16:0/18:2(9Z,12Z)],3'-[20:4(5Z,8Z,11Z,14Z)/20:4(5Z,8Z,11Z,14Z)])	5070.01	5533.31	6520.39	3358.56	3311.48	3309.2	10386	9353.56	10045.7	-1.5776	0.00205921	1.10011	down	-0.798603	0.00197918	1.13312	down	0.778993	0.0306197	1.08156	up	49.6992	C83H142O17P2	1472.04	14.3717	--	--	LMGP12011270	Glycerophospholipids [GP]	Glycerophosphoglycerophosphoglycerols [GP12]	Diacylglycerophosphoglycerophosphodiradylglycerols [GP1201]	HMDB0056724	--	Organic compounds	Lipids and lipid-like molecules	Glycerophospholipids	Glycerophosphoglycerophosphoglycerols	Animals
neg_384	Digitoxigenin	96.0919	104.98	110.26	58.9437	49.7183	57.8919	222.047	213.086	241.958	-2.02336	0.00100449	1.09863	down	-1.12089	0.00121968	1.15388	down	0.902467	0.00111375	1.12485	up	-7.43051	C23H34O4	395.218	0.726067	--	--	--	--	--	--	HMDB0251274	143-62-4	Organic compounds	Lipids and lipid-like molecules	Steroids and steroid derivatives	Steroid lactones	Animals
neg_3844	Quercetin 7,3',4'-trimethyl ether 3-sulfate	53.8363	58.0459	59.1138	66.6468	68.5825	65.54	71.7167	65.0745	42.4411	0.163709	0.50335	0.413062	unchanged	-0.0678678	0.787707	0.175626	unchanged	-0.231577	0.0113271	1.07809	down	-1.20838	C18H16O10S	893.09	14.3932	--	--	LMPK12112657	Polyketides [PK]	Flavonoids [PK12]	Flavones and Flavonols [PK1211]	--	--	--	--	--	--	--
neg_3845	Jaceidin 4'-O-sulfate	83.6656	82.2112	105.79	113.325	119.166	111.376	74.2194	54.9792	63.8369	0.832982	0.00540069	1.07433	up	0.492974	0.0552951	0.948077	unchanged	-0.340008	0.076624	0.958091	unchanged	13.5813	C18H16O11S	925.093	14.386	--	--	LMPK12113033	Polyketides [PK]	Flavonoids [PK12]	Flavones and Flavonols [PK1211]	--	--	--	--	--	--	--
neg_3846	3-deoxy-D-glycero-hexo-2,5-diulosonic acid	299.545	349.163	397.396	358.624	376.489	373.945	377.268	334.415	364.442	0.0434883	0.491358	0.406599	unchanged	-0.0408189	0.769403	0.185722	unchanged	-0.0843072	0.537113	0.394176	unchanged	10.0445	C6H8O6	211.003	14.4003	C04349	Pentose and glucuronate interconversions(ko00040);;Metabolic pathways(ko01100)	LMFA01050490	Fatty Acyls [FA]	Fatty Acids and Conjugates [FA01]	Hydroxy fatty acids [FA0105]	--	--	--	--	--	--	--
neg_3853	MGDG(20:5(5Z,8Z,11Z,14Z,17Z)/18:3(9Z,12Z,15Z))	174.391	163.129	137.855	107.212	92.7092	121.578	228.744	229.983	207.999	-1.05228	0.000527059	1.08525	down	-0.488024	0.0113228	1.08207	down	0.564252	0.0221347	1.01504	up	-18.4572	C47H74O10	1656.04	14.4146	--	--	LMGL05010013	Glycerolipids [GL]	Glycosyldiradylglycerols [GL05]	Glycosyldiacylglycerols [GL0501]	--	--	--	--	--	--	--
neg_3854	PC(14:0/18:3(9Z,12Z,15Z))	88.7133	95.6522	76.6136	72.1481	76.411	75.6196	121.76	117.744	133.789	-0.735661	0.00619062	1.08314	down	-0.516376	0.00743693	1.08673	down	0.219286	0.152159	0.841117	unchanged	-0.432244	C40H74NO8P	748.49	14.4146	--	--	LMGP01010497	Glycerophospholipids [GP]	Glycerophosphocholines [GP01]	Diacylglycerophosphocholines [GP0101]	HMDB0007876	--	Organic compounds	Lipids and lipid-like molecules	Glycerophospholipids	Glycerophosphocholines	Animals
neg_3859	GalNAcbeta1-3Galalpha1-3Galalpha1-3Galalpha1-4Galbeta1-4Glcbeta-Cer(d18:1/26:1(17Z))	44.1152	36.1478	35.9443	12.672	21.9389	36.6789	39.781	48.9962	57.0008	-1.03201	0.0501848	0.90897	unchanged	-0.327072	0.177417	0.767704	unchanged	0.704935	0.154205	0.813305	unchanged	48.0647	C82H148N2O33	1724.05	14.4218	--	--	LMSP0502AQ08	Sphingolipids [SP]	Neutral glycosphingolipids [SP05]	Galalpha1-4Galbeta1-4Glc- (Globo series) [SP0502]	--	--	--	--	--	--	--
neg_386	cortisol 21-sulfate	562.084	660.163	661.444	224.009	233.956	251.5	822.687	763.151	746.222	-1.7168	0.00066707	1.10026	down	-0.308042	0.0248955	1.02784	down	1.40876	0.00486375	1.13254	up	21.4658	C21H30O8S	463.15	0.733233	C02822	--	LMST05020020	Sterol Lipids [ST]	Steroid conjugates [ST05]	Sulfates [ST0502]	HMDB0062779	1253-43-6	Organic compounds	Lipids and lipid-like molecules	Steroids and steroid derivatives	Sulfated steroids	Animals
neg_3863	6-Hydroxyluteolin 6-glucuronide	93.2277	96.4663	90.2462	99.0476	94.4723	86.2549	68.8253	76.8816	76.7109	0.330994	0.0174181	0.995939	unchanged	0.331847	0.00589925	1.10711	up	0.000852883	0.990268	0.00703078	unchanged	-40.498	C21H18O13	955.103	14.4289	--	--	--	--	--	--	--	--	--	--	--	--	--
neg_3867	(2Z)-4-carboxy-2-sulfanylbut-2-enoyl-CoA	5.03899	1.87983	1.16484	12.1689	1.93247	3.05208	0.923323	4.00227	15.7247	-0.267662	0.844995	0.115265	unchanged	-1.35308	0.453751	0.4787	unchanged	-1.08542	0.45646	0.461409	unchanged	4.95632	C26H40N7O19P3S2	910.101	14.4361	--	--	LMFA07050112	Fatty Acyls [FA]	Fatty esters [FA07]	Fatty acyl CoAs [FA0705]	--	--	--	--	--	--	--
neg_387	ascr#32	68.3536	57.6748	39.9809	424.137	451.112	463.255	223.428	255.996	242.837	0.89003	0.000205176	1.09326	up	-2.12126	0.000137586	1.15736	down	-3.01129	2.44376e-05	1.14644	down	13.4159	C24H46O6	465.305	0.726067	--	--	LMFA13040023	Fatty Acyls [FA]	Fatty acyl glycosides [FA13]	Ascarosides [FA1304]	--	--	--	--	--	--	--
neg_388	1-O-all-trans-retinoyl-beta-glucuronic acid	3014.89	3272.45	3165.11	59257.7	64643.3	61789.5	1782.28	1826.27	1805.94	5.09993	0.000668967	1.10331	up	0.803863	0.00244181	1.16043	up	-4.29607	0.000683058	1.14789	down	15.9632	C26H36O8	497.322	0.733233	C11061	--	LMPR01090051	Prenol Lipids [PR]	Isoprenoids [PR01]	Retinoids [PR0109]	HMDB0062632	--	Organic compounds	Lipids and lipid-like molecules	Prenol lipids	Terpene glycosides	Animals
neg_389	PS(16:1(9Z)/0:0)	16.8442	16.3748	8.44278	0.946522	0.944812	4.06358	21.6955	41.7168	34.9854	-4.04647	0.031301	1.03016	down	-1.2399	0.0664307	0.963919	unchanged	2.80657	0.0354978	1.03241	up	17.9442	C22H42NO9P	494.261	0.726067	--	--	LMGP03050010	Glycerophospholipids [GP]	Glycerophosphoserines [GP03]	Monoacylglycerophosphoserines [GP0305]	--	--	--	--	--	--	--
neg_3891	Gossypetin 3-glucuronide	43.0892	42.1635	43.872	32.7736	35.843	39.2399	24.3421	26.5747	34.346	0.339128	0.115839	0.802643	unchanged	0.598779	0.0374112	1.07649	up	0.259651	0.0547067	1.00973	unchanged	-25.1245	C21H18O14	1033.11	14.5069	--	--	--	--	--	--	--	--	--	--	--	--	--
neg_3894	AC2SGL(16:0/38:0(2Me[S],4Me[S],6Me[S],8Me[S],10Me[S],12Me[R],14Me[R],16Me[R],18Me[R],20Me[R],21OH))	359.838	368.478	560.808	53.126	63.3156	48.9315	815.104	835.797	878.78	-3.93516	0.000318006	1.10348	down	-0.972565	0.0180316	1.10903	down	2.96259	0.028884	1.08457	up	16.1957	C76H146O17S	1398.02	14.5069	--	--	LMSL03001285	Saccharolipids [SL]	Acyltrehaloses [SL03]	-	--	--	--	--	--	--	--
neg_3895	CL(1'-[16:0/16:0],3'-[20:0/20:0])	156.112	131.823	156.03	78.9248	98.657	61.1945	212.853	164.086	114.672	-1.04186	0.0822901	0.896542	unchanged	-0.147071	0.637211	0.303084	unchanged	0.894786	0.00877087	1.06945	up	-3.15506	C81H158O17P2	1486.07	14.514	--	--	LMGP12010035	Glycerophospholipids [GP]	Glycerophosphoglycerophosphoglycerols [GP12]	Diacylglycerophosphoglycerophosphodiradylglycerols [GP1201]	--	--	--	--	--	--	--
neg_3906	PG(13:0/20:1(11Z))	91.0603	79.9775	95.8194	26.8156	4.61054	12.7955	107.326	100.112	70.6276	-2.6526	0.0076396	1.04828	down	-0.0593548	0.781094	0.176909	unchanged	2.59324	0.00115667	1.12361	up	2.23668	C39H75O10P	1514.02	14.5355	--	--	LMGP04010083	Glycerophospholipids [GP]	Glycerophosphoglycerols [GP04]	Diacylglycerophosphoglycerols [GP0401]	--	--	--	--	--	--	--
neg_391	cyasterone	60.8501	61.8957	69.4452	265.371	291.851	261.671	60.7173	81.4848	75.487	1.91141	0.000171209	1.09778	up	-0.179728	0.303821	0.624054	unchanged	-2.09114	0.00104415	1.1444	down	10.1431	C29H44O8	541.284	0.726067	--	--	--	--	--	--	--	--	--	--	--	--	--
neg_3934	Rhamnazin 3-O-sulfate	88.9144	105.88	96.2805	102.698	104.038	110.76	81.7163	68.1034	57.2014	0.616957	0.0248635	1.02286	up	0.491612	0.0372118	0.994732	unchanged	-0.125345	0.209171	0.718399	unchanged	18.4701	C17H14O10S	879.091	14.5998	--	--	LMPK12112642	Polyketides [PK]	Flavonoids [PK12]	Flavones and Flavonols [PK1211]	--	--	--	--	--	--	--
neg_394	2beta-Acetoxy-14-deoxy-15β,16β-epoxymelianthusigenin	26.2859	34.2009	25.2326	5.11977	15.1036	17.7556	24.2048	21.0134	14.5792	-0.65488	0.208628	0.669315	unchanged	0.519542	0.0970423	0.856832	unchanged	1.17442	0.0330111	0.98575	unchanged	20.8035	C30H36O10	601.241	0.726067	--	--	LMST01130050	Sterol Lipids [ST]	Sterols [ST01]	Bufanolides and derivatives [ST0113]	--	--	--	--	--	--	--
neg_3957	PG(P-18:0/22:6(4Z,7Z,10Z,13Z,16Z,19Z))	137.199	147.668	53.4449	133.812	158.769	143.046	242.195	200.824	247.946	-0.665518	0.015296	1.02978	down	-1.03026	0.0400489	1.01576	down	-0.364742	0.391164	0.536725	unchanged	-10.3624	C46H79O9P	1658.07	14.6356	--	--	LMGP04030089	Glycerophospholipids [GP]	Glycerophosphoglycerols [GP04]	1-(1Z-alkenyl),2-acylglycerophosphoglycerols [GP0403]	--	--	--	--	--	--	--
neg_3999	(R)-lactoyl-CoA	11.2417	10.5278	6.76211	13.1996	10.3364	8.75994	3.79499	7.79835	8.73389	0.667941	0.117863	0.781021	unchanged	0.489147	0.25463	0.646126	unchanged	-0.178794	0.545733	0.360167	unchanged	-2.22911	C24H40N7O18P3S	874.104	14.7285	--	--	LMFA07050151	Fatty Acyls [FA]	Fatty esters [FA07]	Fatty acyl CoAs [FA0705]	--	--	--	--	--	--	--
neg_401	gamma-CEHC Glc	38.8658	40.5301	34.3698	8.95485e-07	8.95485e-07	8.95485e-07	80.7468	74.812	72.4509	-26.3388	0.00105259	1.10246	down	-1.00303	0.000382922	1.1527	down	25.3358	0.00234566	1.14418	up	-9.03088	C21H30O9	851.363	0.726067	--	--	LMPR02020053	Prenol Lipids [PR]	Quinones and hydroquinones [PR02]	Vitamin E [PR0202]	--	--	--	--	--	--	--
neg_4010	PG(O-18:0/18:3(9Z,12Z,15Z))	129.809	125.116	109.79	50.5022	19.4692	28.1657	298.919	259.596	335.059	-3.18672	0.00244529	1.08757	down	-1.29281	0.0105227	1.13099	down	1.8939	0.00237368	1.11549	up	-25.1597	C42H79O9P	1516.05	14.7571	--	--	LMGP04020030	Glycerophospholipids [GP]	Glycerophosphoglycerols [GP04]	1-alkyl,2-acylglycerophosphoglycerols [GP0402]	--	--	--	--	--	--	--
neg_4011	malonamoyl-CoA	89.6941	92.0266	94.6179	106.387	93.9529	94.0511	93.3327	96.7895	71.3202	0.171241	0.308691	0.576381	unchanged	0.0799449	0.599084	0.341998	unchanged	-0.0912963	0.279803	0.65315	unchanged	-41.0269	C24H39N8O18P3S	897.095	14.7643	C06625	--	LMFA07050344	Fatty Acyls [FA]	Fatty esters [FA07]	Fatty acyl CoAs [FA0705]	--	--	--	--	--	--	--
neg_4023	1-O-pentadecyl-2-O-hexadecanoyl-3-O-beta-D-(3'-sulfo)-galactopyranosyl-sn-glycerol	149.915	156.266	87.2777	56.5809	49.8801	4.9139	176.15	117.268	163.176	-2.03549	0.00904821	1.01876	down	-0.214701	0.500735	0.405561	unchanged	1.82079	0.0300675	0.993682	unchanged	6.69294	C40H78O12S	1610.05	14.7993	--	--	LMGL05020005	Glycerolipids [GL]	Glycosyldiradylglycerols [GL05]	Glycosylalkylacylglycerols [GL0502]	--	--	--	--	--	--	--
neg_4024	Leb(d18:1/26:1(17Z))	27.6477	21.2663	28.4723	15.8294	10.7159	11.5813	24.8413	31.3903	16.7145	-0.936035	0.0979475	0.870927	unchanged	0.0852459	0.778354	0.176829	unchanged	1.02128	0.0120944	1.05853	up	19.0055	C82H148N2O31	1678.01	14.7993	--	--	LMSP0504AI08	Sphingolipids [SP]	Neutral glycosphingolipids [SP05]	Galbeta1-3GlcNAcbeta1-3Galbeta1-4Glc- (Lacto series) [SP0504]	--	--	--	--	--	--	--
neg_403	thevetin B	395.537	424.685	457.088	37.2635	53.8409	58.7273	479.269	428.749	446.713	-3.17659	0.000259024	1.10123	down	-0.0848985	0.3288	0.568322	unchanged	3.09169	0.000770833	1.14371	up	-37.3721	C42H66O18	903.357	0.726067	C08856	--	LMST01120011	Sterol Lipids [ST]	Sterols [ST01]	Cardanolides and derivatives [ST0112]	--	--	--	--	--	--	--
neg_4040	(5-(but-3-en-1-yn-1-yl)thiophen-2-yl)methanol	28.1671	37.3701	32.0293	29.2905	34.437	38.4589	30.9881	27.4128	28.6332	0.231551	0.18835	0.732168	unchanged	0.164806	0.319891	0.610162	unchanged	-0.0667448	0.70332	0.230731	unchanged	-3.6729	C9H8OS	185.004	14.8279	--	--	LMFA12000349	Fatty Acyls [FA]	Oxygenated hydrocarbons [FA12]	-	--	--	--	--	--	--	--
neg_4041	Isoscutellarein 4'-methyl ether 8-(2''-sulfatoglucuronide)	16.5663	8.48708	27.8259	24.3617	7.58116	57.1493	27.3381	8.95485e-07	36.8351	0.473328	0.674557	0.244938	unchanged	-0.279269	0.781197	0.174566	unchanged	-0.752596	0.503647	0.414835	unchanged	-3.89281	C22H20O15S	1111.09	14.8422	--	--	LMPK12111358	Polyketides [PK]	Flavonoids [PK12]	Flavones and Flavonols [PK1211]	--	--	--	--	--	--	--
neg_4045	PE(P-18:1(9Z)/22:6(4Z,7Z,10Z,13Z,16Z,19Z))	10.6694	7.0563	8.46256	21.1923	32.4242	57.1748	41.7003	29.1011	19.0533	0.30218	0.611626	0.297328	unchanged	-1.77867	0.0799925	0.989701	unchanged	-2.08085	0.116144	0.915984	unchanged	-0.816713	C45H76NO7P	1592.07	14.8493	--	--	LMGP02030006	Glycerophospholipids [GP]	Glycerophosphoethanolamines [GP02]	1-(1Z-alkenyl),2-acylglycerophosphoethanolamines [GP0203]	HMDB0011460	--	Organic compounds	Lipids and lipid-like molecules	Glycerophospholipids	Glycerophosphoethanolamines	Animals
neg_4047	Isoscutellarein 4'-methyl ether 8-(2''-sulfatoglucoside)	13.8212	13.2793	12.3309	8.66626	10.3122	14.8603	10.887	6.13692	7.2646	0.478405	0.249792	0.621049	unchanged	0.699075	0.061459	1.005	unchanged	0.22067	0.421627	0.506228	unchanged	-7.44483	C22H22O14S	1083.13	14.8636	--	--	--	--	--	--	--	--	--	--	--	--	--
neg_4071	oxalyl-CoA	0.649707	1.77966	8.95485e-07	1.41073	2.38571	8.51943	8.95485e-07	8.95485e-07	8.95485e-07	22.1283	0.206315	0.749056	unchanged	19.7864	0.259667	0.717454	unchanged	-2.34186	0.274327	0.672211	unchanged	8.98132	C23H36N7O19P3S	860.082	14.928	--	--	--	--	--	--	--	--	--	--	--	--	--
neg_4097	(4S,5S)-4,5-dihydroxy-2,6-dioxohexanoic acid	105.553	121.168	130.704	122.349	128.98	145.916	147.299	112.023	133.345	0.0167261	0.90891	0.067791	unchanged	-0.135664	0.409321	0.492126	unchanged	-0.15239	0.261095	0.629501	unchanged	-18.423	C6H8O6	197.004	15.0424	C04471	--	LMFA01050449	Fatty Acyls [FA]	Fatty Acids and Conjugates [FA01]	Hydroxy fatty acids [FA0105]	--	--	--	--	--	--	--
neg_410	2-methyl-dodecanedioic acid	6294.34	7471.49	7782.66	2205.51	2396.5	2340.45	11542.1	10409.2	10684.2	-2.23292	0.00122893	1.10119	down	-0.598854	0.00368949	1.11615	down	1.63407	0.00780244	1.12966	up	-19.9032	C13H24O4	265.137	0.740417	--	--	LMFA01170010	Fatty Acyls [FA]	Fatty Acids and Conjugates [FA01]	Dicarboxylic acids [FA0117]	--	--	--	--	--	--	--
neg_4106	Oxalacetic acid	12.1078	13.712	16.9785	16.0103	16.8794	16.1749	17.2192	9.71186	16.5987	0.172683	0.523877	0.393583	unchanged	-0.0244458	0.935697	0.0496845	unchanged	-0.197129	0.280655	0.669931	unchanged	0.59064	C4H4O5	177.004	15.0639	C00036	Glycolysis / Gluconeogenesis(ko00010);;Citrate cycle (TCA cycle)(ko00020);;Alanine, aspartate and glutamate metabolism(ko00250);;D-Amino acid metabolism(ko00470);;Pyruvate metabolism(ko00620);;Glyoxylate and dicarboxylate metabolism(ko00630);;Metabolic pathways(ko01100);;Carbon metabolism(ko01200);;2-Oxocarboxylic acid metabolism(ko01210);;Biosynthesis of amino acids(ko01230);;Biosynthesis of cof…	LMFA01170120	Fatty Acyls [FA]	Fatty Acids and Conjugates [FA01]	Dicarboxylic acids [FA0117]	HMDB0000223	328-42-7	Organic compounds	Organic acids and derivatives	Keto acids and derivatives	Short-chain keto acids and derivatives	Microbe,Animals,Plants
neg_411	15R-PGE2 methyl ester, 15-acetate	78.4124	82.2997	82.5483	145.001	138.183	151.012	220.593	233.494	196.663	-0.583759	0.0139923	1.05343	down	-1.4196	0.00565515	1.15319	down	-0.835842	0.0013233	1.14091	down	6.12483	C23H36O6	453.252	0.740417	--	--	LMFA03010201	Fatty Acyls [FA]	Eicosanoids [FA03]	Prostaglandins [FA0301]	--	--	--	--	--	--	--
neg_414	PI(20:5(5Z,8Z,11Z,14Z,17Z)/0:0)	3078.12	3477.68	3541.8	54077.2	58652.6	57222.6	8694.35	7978.4	8062.58	2.78049	0.000579128	1.10302	up	-1.29256	0.000162989	1.16067	down	-4.07305	0.00056584	1.14801	down	-45.8254	C29H47O12P	617.245	0.740417	--	--	--	--	--	--	HMDB0256524	--	Organic compounds	Lipids and lipid-like molecules	Glycerophospholipids	Glycerophosphoinositols	Animals
neg_4156	3-caproyl propionic acid	11.1247	3.8165	15.1562	12.6875	3.92887	14.1932	3.51409	9.38748	7.29213	0.609474	0.400433	0.483767	unchanged	0.57573	0.442102	0.471248	unchanged	-0.0337444	0.961401	0.0296484	unchanged	28.9998	C9H16O3	193.09	15.3205	--	--	LMFA01060023	Fatty Acyls [FA]	Fatty Acids and Conjugates [FA01]	Oxo fatty acids [FA0106]	--	--	--	--	--	--	--
neg_416	Nirurin	29.9712	21.4408	16.083	934.234	1034.12	1057.54	86.7986	92.5389	73.0897	3.58342	0.00135016	1.10101	up	-1.90302	0.00152556	1.1385	down	-5.48644	0.00131726	1.14607	down	46.5888	C32H40O15	685.242	0.740417	--	--	--	--	--	--	--	--	--	--	--	--	--
neg_4161	Acetoacetyl-CoA	2.38548	2.07514	8.95485e-07	8.95485e-07	6.66155	7.85708	2.10159	8.95485e-07	8.95485e-07	2.78835	0.227504	0.697314	unchanged	1.08576	0.486102	0.41892	unchanged	-1.70259	0.302202	0.629587	unchanged	-13.07	C25H40N7O18P3S	872.1	15.3348	C00332	Fatty acid degradation(ko00071);;Valine, leucine and isoleucine degradation(ko00280);;Lysine degradation(ko00310);;Tryptophan metabolism(ko00380);;Pyruvate metabolism(ko00620);;Glyoxylate and dicarboxylate metabolism(ko00630);;Butanoate metabolism(ko00650);;Terpenoid backbone biosynthesis(ko00900);;Metabolic pathways(ko01100);;Carbon metabolism(ko01200);;Fatty acid metabolism(ko01212)	LMFA07050030	Fatty Acyls [FA]	Fatty esters [FA07]	Fatty acyl CoAs [FA0705]	HMDB0001484	1420-36-6	Organic compounds	Organoheterocyclic compounds	Piperidines	Aminopiperidines	Microbe,Animals
neg_4197	2-decene-4,6,8-triyn-1-al	14.3199	16.1712	17.4234	15.5435	15.4205	17.6273	18.0956	14.7643	17.5115	-0.051907	0.663025	0.254673	unchanged	-0.0721462	0.581753	0.334288	unchanged	-0.0202392	0.854627	0.112723	unchanged	-19.8621	C10H6O	177.008	15.5058	--	--	LMFA06000063	Fatty Acyls [FA]	Fatty aldehydes [FA06]	-	--	--	--	--	--	--	--
neg_4204	3,5,7-Trihydroxyflavone 3-glucoside-8-sulfate	16.328	13.2352	9.80198	15.2149	11.9614	8.32583	7.70767	5.24313	5.78838	0.921847	0.0927332	0.879384	unchanged	1.07086	0.0524971	1.00617	unchanged	0.149016	0.663002	0.263004	unchanged	-5.73991	C21H20O13S	1023.11	15.5415	--	--	LMPK12111638	Polyketides [PK]	Flavonoids [PK12]	Flavones and Flavonols [PK1211]	--	--	--	--	--	--	--
neg_4219	2-amino-5-oxocyclohex-1-enecarbonyl-CoA	31.8677	32.9731	37.8644	26.0345	47.5456	35.8519	34.4321	16.7113	31.1449	0.411275	0.336033	0.530548	unchanged	0.319749	0.338266	0.596179	unchanged	-0.0915257	0.758084	0.195151	unchanged	-11.7008	C28H43N8O18P3S	939.122	15.5773	C05165	--	LMFA07050174	Fatty Acyls [FA]	Fatty esters [FA07]	Fatty acyl CoAs [FA0705]	--	--	--	--	--	--	--
neg_4241	Malonyl-CoA semialdehyde	5.20732	4.94692	6.85514	1.08173	8.95485e-07	8.95485e-07	8.95485e-07	3.99112	3.65976	-2.82229	0.223918	0.702693	unchanged	1.15263	0.11932	0.865102	unchanged	3.97492	0.00340243	1.11162	up	-6.0969	C24H38N7O18P3S	872.085	15.6702	C05989	Propanoate metabolism(ko00640);;Metabolic pathways(ko01100)	LMFA07050347	Fatty Acyls [FA]	Fatty esters [FA07]	Fatty acyl CoAs [FA0705]	HMDB0002170	--	--	--	--	--	--
neg_4242	2-Hydroxy-4-(methylthio)butanoic acid	93.8803	115.52	126.109	112.33	119.517	127.084	127.955	119.016	118.605	-0.0264675	0.696305	0.228522	unchanged	-0.123821	0.404544	0.524477	unchanged	-0.0973532	0.511243	0.404658	unchanged	-19.6465	C5H10O3S	194.999	15.6845	--	--	LMFA01050480	Fatty Acyls [FA]	Fatty Acids and Conjugates [FA01]	Hydroxy fatty acids [FA0105]	HMDB0037115	120-91-2	Organic compounds	Lipids and lipid-like molecules	Fatty Acyls	Fatty acids and conjugates	Animals
neg_4257	2-methylene-4-oxo-pentanedioic acid	34.4156	41.2034	48.2886	42.6487	50.2852	46.1747	45.6883	43.0519	51.4298	-0.0109668	0.92019	0.0589586	unchanged	-0.177914	0.32537	0.582576	unchanged	-0.166947	0.346048	0.557369	unchanged	5.05355	C6H6O5	192.992	15.7346	C06035	C5-Branched dibasic acid metabolism(ko00660)	LMFA01170047	Fatty Acyls [FA]	Fatty Acids and Conjugates [FA01]	Dicarboxylic acids [FA0117]	HMDB0037759	--	Organic compounds	Organic acids and derivatives	Keto acids and derivatives	Gamma-keto acids and derivatives	Animals
neg_4259	Quercetin 3-(3''-sulfatoglucoside)	13.8522	13.0141	18.5201	8.38274	19.7056	17.8049	4.59915	2.978	6.51303	1.70359	0.0838744	0.910096	unchanged	1.68757	0.0109824	1.09091	up	-0.0160235	0.968225	0.0241669	unchanged	14.0453	C21H20O15S	1087.11	15.7632	--	--	--	--	--	--	--	--	--	--	--	--	--
neg_4273	anthraniloyl-CoA	29.3785	27.2332	24.9382	32.9511	46.4286	37.683	12.0125	6.96044	6.23383	2.2154	0.00724837	1.06278	up	1.69387	0.00169898	1.1366	up	-0.521527	0.0837388	0.940583	unchanged	-15.8843	C28H41N8O17P3S	921.108	15.8268	C02247	Metabolic pathways(ko01100)	LMFA07050287	Fatty Acyls [FA]	Fatty esters [FA07]	Fatty acyl CoAs [FA0705]	--	--	--	--	--	--	--
neg_428	5-Acetamidovalerate	55.5335	68.3927	76.6085	19.5331	22.6653	21.3813	122.097	155.18	146.896	-2.73802	0.00641638	1.0899	down	-1.0808	0.00564129	1.11475	down	1.65721	0.0159287	1.10915	up	-20.7852	C7H13NO3	180.061	0.747567	C03087	Lysine degradation(ko00310);;Metabolic pathways(ko01100)	LMFA01030987	Fatty Acyls [FA]	Fatty Acids and Conjugates [FA01]	Unsaturated fatty acids [FA0103]	HMDB0012175	--	Organic compounds	Lipids and lipid-like molecules	Fatty Acyls	Fatty acids and conjugates	Animals
neg_431	ascr#6.1	557.132	641.199	663.755	396.867	434.567	421.784	1297.97	1172.61	1205.68	-1.5526	0.00104545	1.09963	down	-0.981317	0.000292118	1.15224	down	0.571282	0.0164527	1.08887	up	14.818	C12H24O5	293.164	0.754717	--	--	LMFA13040152	Fatty Acyls [FA]	Fatty acyl glycosides [FA13]	Ascarosides [FA1304]	--	--	--	--	--	--	--
neg_4324	3-maleylpyruvic acid	77.4065	96.5219	112.276	110.001	105.424	123.496	108.394	93.8304	112.459	0.107046	0.360895	0.506256	unchanged	-0.136858	0.469133	0.443162	unchanged	-0.243905	0.220374	0.700493	unchanged	-23.0002	C7H6O6	207.001	16.1335	C02167	Tyrosine metabolism(ko00350);;Metabolic pathways(ko01100)	LMFA01170065	Fatty Acyls [FA]	Fatty Acids and Conjugates [FA01]	Dicarboxylic acids [FA0117]	--	--	--	--	--	--	--
neg_4328	Quercetin 3-galacturonide	21.9982	26.6237	17.1699	12.996	22.4184	18.7942	8.27163	15.0109	8.03965	0.791336	0.101777	0.806318	unchanged	1.07072	0.0334829	0.992206	unchanged	0.279384	0.374923	0.513525	unchanged	-32.9297	C21H18O13	1001.12	16.155	--	--	LMPK12112172	Polyketides [PK]	Flavonoids [PK12]	Flavones and Flavonols [PK1211]	--	--	--	--	--	--	--
neg_433	9,17-hydroxy-androsta-1,4-dien-3-one	95.8987	109.121	104.713	50.9218	53.8416	49.2632	222.805	208.748	234.649	-2.11278	0.00144837	1.10043	down	-1.10494	0.000767653	1.15612	down	1.00784	0.00264811	1.13524	up	-16.7659	C19H26O3	323.158	0.754717	--	--	LMST02020114	Sterol Lipids [ST]	Steroids [ST02]	C19 steroids (androgens) and derivatives [ST0202]	--	--	--	--	--	--	--
neg_4345	indol-3-ylacetyl-CoA	64.2192	64.9707	87.8974	71.0913	65.9862	93.3778	45.0813	44.9973	36.9011	0.859888	0.0438209	0.983216	unchanged	0.773676	0.048396	1.0241	up	-0.0862116	0.7171	0.21975	unchanged	-23.551	C31H43N8O17P3S	959.116	16.2336	C15489	--	LMFA07050330	Fatty Acyls [FA]	Fatty esters [FA07]	Fatty acyl CoAs [FA0705]	--	--	--	--	--	--	--
neg_437	Ganoweberianic acid C	12.9197	6.89452	10.5518	2.13807	8.95485e-07	8.95485e-07	11.9919	23.111	9.89009	-4.39532	0.069439	0.954526	unchanged	-0.567242	0.362001	0.560929	unchanged	3.82807	0.0209416	1.06679	up	-12.3391	C30H44O8	553.272	0.747567	--	--	LMST01010415	Sterol Lipids [ST]	Sterols [ST01]	Cholesterol and derivatives [ST0101]	--	--	--	--	--	--	--
neg_438	N-(3E-hexadecenoyl)-deoxysphing-4-enine-1-sulfonate	120.509	131.349	203.13	8.95485e-07	8.95485e-07	8.95485e-07	208.423	216.226	197.244	-27.7864	0.00070535	1.10324	down	-0.450838	0.160006	0.845604	unchanged	27.3355	0.0279948	1.0876	up	-12.5504	C34H65NO5S	634.42	0.754717	--	--	LMSP00000003	Sphingolipids [SP]	Other Sphingolipids [SP00]	-	--	--	--	--	--	--	--
neg_4425	Luteorin 7-(2''-sulfatoglucoside)	13.4414	7.37544	19.1145	4.15096	6.76354	16.8438	8.95485e-07	7.25989	11.0576	0.599694	0.567883	0.328511	unchanged	1.1243	0.199554	0.710706	unchanged	0.524604	0.475073	0.42222	unchanged	10.7196	C21H20O14S	1055.12	16.6405	--	--	LMPK12110722	Polyketides [PK]	Flavonoids [PK12]	Flavones and Flavonols [PK1211]	--	--	--	--	--	--	--
neg_443	Sagittatoside C	3.66244	1.98245	8.95485e-07	342.065	322	374.539	8.95485e-07	22.3296	9.25911	5.03909	0.000510071	1.0994	up	-2.48439	0.31264	0.643672	unchanged	-7.52348	0.00188899	1.14502	down	3.25509	C35H42O16	753.219	0.747567	--	--	--	--	--	--	--	--	--	--	--	--	--
neg_4437	2,4,6,8-decatetraenal	5.53205	6.12011	3.68304	15.4882	19.2388	22.3541	3.83983	15.4485	0.992143	1.49292	0.0921387	0.866743	unchanged	-0.403242	0.746659	0.212279	unchanged	-1.89617	0.0117781	1.09961	down	3.66001	C10H12O	193.088	16.6977	--	--	LMFA06000061	Fatty Acyls [FA]	Fatty aldehydes [FA06]	-	--	--	--	--	--	--	--
neg_4448	Kaempferol 3-glucuronide	19.8945	16.0446	17.1482	12.709	9.8603	24.6786	18.9613	11.2004	7.11913	0.341814	0.594264	0.308355	unchanged	0.509928	0.265121	0.683376	unchanged	0.168114	0.713896	0.234292	unchanged	-45.6374	C21H18O12	969.116	16.7835	--	--	--	--	--	--	HMDB0029500	22688-78-4	Organic compounds	Phenylpropanoids and polyketides	Flavonoids	Flavonoid glycosides	Animals
neg_445	PG(P-20:0/22:4(7Z,10Z,13Z,16Z))	8.95485e-07	8.95485e-07	8.95485e-07	179.204	180.21	192.371	8.95485e-07	8.95485e-07	8.95485e-07	27.6138	0.000528816	1.10362	up	0	1	0	unchanged	-27.6138	0.000528816	1.14832	down	21.0382	C48H87O9P	859.601	0.747567	--	--	LMGP04030085	Glycerophospholipids [GP]	Glycerophosphoglycerols [GP04]	1-(1Z-alkenyl),2-acylglycerophosphoglycerols [GP0403]	--	--	--	--	--	--	--
neg_4456	4-dimethylarsenobutanoic acid	70.1671	81.1026	96.8153	84.4371	85.2076	91.6722	88.5547	79.6598	94.4187	-0.00724856	0.933728	0.0497385	unchanged	-0.0822144	0.620232	0.30841	unchanged	-0.0749658	0.632086	0.303744	unchanged	-2.14726	C6H13AsO3	207	16.84	--	--	LMFA00000042	Fatty Acyls [FA]	Other Fatty Acyls [FA00]	-	--	--	--	--	--	--	--
neg_4457	3-hydroxycyclohexa-1,5-diene-1-carbonyl-CoA	2.75535	3.97345	1.88044	1.52208	4.84571	3.5507	8.95485e-07	8.95485e-07	1.44946	2.7746	0.0812975	0.876971	unchanged	2.57037	0.0395534	0.979063	unchanged	-0.204234	0.725205	0.215219	unchanged	-12.7845	C28H42N7O18P3S	910.115	16.84	--	--	LMFA07050214	Fatty Acyls [FA]	Fatty esters [FA07]	Fatty acyl CoAs [FA0705]	--	--	--	--	--	--	--
neg_4520	(E)-4-(6-methyl-1,2-dithiin-3-yl)but-1-en-3-yn-1-ol	95.3954	107.918	120.737	113.344	126.723	137.301	114.243	108.402	131.011	0.0936253	0.460626	0.417007	unchanged	-0.126127	0.378672	0.517755	unchanged	-0.219752	0.152803	0.760369	unchanged	29.87	C9H8OS2	195	17.2039	--	--	LMFA12000367	Fatty Acyls [FA]	Oxygenated hydrocarbons [FA12]	-	--	--	--	--	--	--	--
neg_4539	8-Hydroxytricetin 7-glucuronide	14.4531	17.4675	9.93124	7.79159	13.1507	11.645	7.48374	1.6909	10.4998	0.727986	0.242851	0.638683	unchanged	1.08897	0.0963553	0.861364	unchanged	0.360981	0.323529	0.569499	unchanged	-35.3939	C21H18O14	987.097	17.304	--	--	--	--	--	--	--	--	--	--	--	--	--
neg_454	BBTOH	18.3758	24.5195	25.6857	20.5652	27.7848	22.9911	30.3031	21.4292	26.3085	-0.129497	0.540301	0.35127	unchanged	-0.18642	0.409961	0.487473	unchanged	-0.0569235	0.781803	0.168685	unchanged	-19.1862	C8H6OS	170.986	0.761883	--	--	LMFA12000341	Fatty Acyls [FA]	Oxygenated hydrocarbons [FA12]	-	--	--	--	--	--	--	--
neg_455	Hydroxycitronellol	26.8394	27.8312	28.0116	10.3101	10.3123	11.5611	64.0157	50.9079	50.4616	-2.36144	0.00939937	1.08307	down	-1.00018	0.0243911	1.11069	down	1.36126	8.19827e-06	1.14703	up	-9.17479	C10H22O2	195.135	0.761883	--	--	LMFA05000666	Fatty Acyls [FA]	Fatty alcohols [FA05]	-	HMDB0030083	107-74-4	Organic compounds	Lipids and lipid-like molecules	Fatty Acyls	Fatty alcohols	Animals
neg_458	prednisolone-16alpha-carboxylic acid	2985.58	3293.51	3746.45	278.827	312.053	348.979	7673.78	7109.96	6973.13	-4.53288	0.000869952	1.10266	down	-1.11779	0.000222575	1.15347	down	3.41509	0.00498515	1.1373	up	0.581454	C22H28O7	449.157	0.761883	--	--	LMST02030226	Sterol Lipids [ST]	Steroids [ST02]	C21 steroids (gluco/mineralocorticoids, progestogins) and derivatives [ST0203]	--	--	--	--	--	--	--
neg_4595	8-Hydroxyapigenin 8-(2''-sulfatoglucuronide)	4.88049	3.90654	8.95485e-07	2.86535	8.95485e-07	4.29786	8.95485e-07	5.05372	3.65761	-0.282286	0.806326	0.143849	unchanged	0.0124832	0.991073	0.00594946	unchanged	0.294769	0.795904	0.157803	unchanged	44.989	C21H18O15S	1083.11	17.5893	--	--	--	--	--	--	--	--	--	--	--	--	--
neg_4596	5,3',4'-Trihydroxy-3-methoxy-6,7-methylenedioxyflavone 4'-glucuronide	13.8759	11.2057	9.84327	16.993	4.01238	13.2791	4.92953	16.4533	5.41402	0.355492	0.667446	0.249157	unchanged	0.382192	0.552788	0.378131	unchanged	0.0266997	0.961956	0.0298916	unchanged	-41.094	C23H20O14	1085.13	17.5893	--	--	--	--	--	--	--	--	--	--	--	--	--
neg_4605	Apigenin 7-glucuronide-4'-(2'''-E-p-coumaroylglucuronosyl)-(1->2)-glucuronide	15.4541	16.9577	6.93466	15.9381	17.1905	13.9016	6.92702	7.99088	13.982	0.702526	0.0941225	0.86566	unchanged	0.445172	0.418549	0.484627	unchanged	-0.257354	0.503413	0.41962	unchanged	-22.817	C42H40O25	979.134	17.5965	--	--	LMPK12110407	Polyketides [PK]	Flavonoids [PK12]	Flavones and Flavonols [PK1211]	--	--	--	--	--	--	--
neg_461	PG(14:0/0:0)	206.22	217.418	243.094	154.896	164.495	144.2	521.437	465.368	483.359	-1.66506	0.000901829	1.09879	down	-1.1408	0.00040295	1.15506	down	0.524258	0.0113792	1.07939	up	19.7175	C20H41O9P	491.227	0.761883	--	--	LMGP04050012	Glycerophospholipids [GP]	Glycerophosphoglycerols [GP04]	Monoacylglycerophosphoglycerols [GP0405]	--	--	--	--	--	--	--
neg_462	PKOHA-PA	14.9582	10.8194	8.95485e-07	430.931	434.026	462.869	70.165	74.564	48.415	2.78132	1.29524e-05	1.10219	up	-2.90549	0.00815789	1.10871	down	-5.6868	7.56601e-05	1.14802	down	-25.5314	C26H45O10P	593.259	0.761883	--	--	LMGP20070010	Glycerophospholipids [GP]	Oxidized glycerophospholipids [GP20]	Oxidized glycerophosphoglycerols [GP2007]	--	--	--	--	--	--	--
neg_4640	Vitexin 7-O-sulfate	16.8927	19.5163	23.6165	15.7271	22.8208	20.7996	18.2345	1.8839	14.0599	0.796106	0.223426	0.682595	unchanged	0.812496	0.214181	0.739196	unchanged	0.0163898	0.941185	0.04529	unchanged	-4.25084	C21H20O13S	1023.11	17.7895	--	--	--	--	--	--	--	--	--	--	--	--	--
neg_4646	Mikanin 3-O-sulfate	37.7394	57.378	48.3412	35.3824	39.5118	45.6209	18.5773	26.7661	34.4759	0.594404	0.0787081	0.859902	unchanged	0.845824	0.0461765	0.961685	unchanged	0.251419	0.31786	0.588491	unchanged	-7.72618	C18H16O10S	907.1	17.8246	--	--	LMPK12112884	Polyketides [PK]	Flavonoids [PK12]	Flavones and Flavonols [PK1211]	--	--	--	--	--	--	--
neg_465	Erythromycin B	188.774	220.24	334.709	8.95485e-07	8.95485e-07	4.10039	328.655	394.507	486.055	-8.20409	0.0126045	1.07733	down	-0.701235	0.071379	0.903244	unchanged	7.50286	0.0307551	1.08146	up	11.8926	C37H67NO12	738.45	0.761883	C06653	Metabolic pathways(ko01100)	LMPK04000012	Polyketides [PK]	Macrolides and lactone polyketides [PK04]	-	--	--	--	--	--	--	--
neg_4653	(R)-3-hydroxybutanoyl-CoA	5.26559	3.1418	8.95485e-07	3.79281	4.10077	17.7184	8.46844	8.95485e-07	17.8261	-0.0379418	0.97529	0.0182306	unchanged	-1.64503	0.367486	0.566215	unchanged	-1.60709	0.338587	0.585585	unchanged	0.804666	C25H42N7O18P3S	898.101	17.8603	C03561	Fatty acid degradation(ko00071);;Glyoxylate and dicarboxylate metabolism(ko00630);;Butanoate metabolism(ko00650);;Metabolic pathways(ko01100);;Carbon metabolism(ko01200)	LMFA07050148	Fatty Acyls [FA]	Fatty esters [FA07]	Fatty acyl CoAs [FA0705]	HMDB0001166	21804-29-5	Organic compounds	Lipids and lipid-like molecules	Fatty Acyls	Fatty acyl thioesters	Animals
neg_4660	[(2R)-3,3,4-trimethyl-6-oxo-3,6-dihydro-1H-pyran-2-yl]acetyl-CoA	2.36832	1.79	8.95485e-07	8.95485e-07	1.07919	8.95485e-07	0.688298	8.95485e-07	8.95485e-07	0.648844	0.777852	0.166781	unchanged	2.59489	0.241428	0.714113	unchanged	1.94605	0.290093	0.622191	unchanged	-46.1762	C31H48N7O19P3S	982.12	17.8818	C20321	--	LMFA07050167	Fatty Acyls [FA]	Fatty esters [FA07]	Fatty acyl CoAs [FA0705]	--	--	--	--	--	--	--
neg_4684	Hibiscetin 3-glucoside	21.4774	19.8259	35.3165	26.8245	20.997	30.2786	4.17981	16.5603	14.6485	1.14204	0.0447876	0.921563	unchanged	1.11444	0.0962497	0.864027	unchanged	-0.0276067	0.935252	0.0508803	unchanged	-46.7929	C21H20O14	1037.12	18.0391	--	--	--	--	--	--	--	--	--	--	--	--	--
neg_4735	S-(5-Hydroxy-2-furoyl)-CoA	1.53661	1.53299	2.56781	0.73039	0.603212	8.95485e-07	8.95485e-07	0.0932087	8.95485e-07	3.83869	0.206023	0.743217	unchanged	5.9184	0.0321215	1.09371	up	2.0797	0.0320129	0.996897	unchanged	-0.0382052	C26H38N7O19P3S	912.085	18.2886	C03724	--	LMFA07050366	Fatty Acyls [FA]	Fatty esters [FA07]	Fatty acyl CoAs [FA0705]	--	--	--	--	--	--	--
neg_4745	Quercetin 7-glucuronide	8.56971	14.5667	17.0893	26.4132	14.3991	24.3752	3.39497	7.41756	8.5239	1.75327	0.0388737	0.977468	unchanged	1.0568	0.0920734	0.888207	unchanged	-0.696475	0.147064	0.782143	unchanged	-37.9278	C21H18O13	1015.13	18.3172	--	--	--	--	--	--	--	--	--	--	--	--	--
neg_4747	5-chloropentanoic acid	9.06377	11.3626	13.4542	10.8001	13.9515	12.6366	9.76045	13.376	12.1781	0.0823221	0.648402	0.264188	unchanged	-0.0598036	0.787457	0.167897	unchanged	-0.142126	0.499862	0.402891	unchanged	-4.34682	C5H9ClO2	170.998	18.3387	--	--	LMFA01090154	Fatty Acyls [FA]	Fatty Acids and Conjugates [FA01]	Halogenated fatty acids [FA0109]	--	--	--	--	--	--	--
neg_4753	Kaempferol 3-(3''-sulfatoglucoside)	19.6813	20.8832	29.0176	9.56393	10.6695	13.8485	11.6701	6.11483	8.95485e-07	0.938347	0.243646	0.664682	unchanged	1.96806	0.0187252	1.03741	up	1.02971	0.0399863	1.01094	up	12.3342	C21H20O14S	1055.12	18.3601	--	--	--	--	--	--	--	--	--	--	--	--	--
neg_4759	cyclohexa-1,4-diene-1-carbonyl-CoA	2.83188	5.12483	5.31853	6.5715	2.55041	8.95485e-07	2.44829	2.39461	8.95485e-07	0.913463	0.54658	0.359058	unchanged	1.45479	0.0685631	0.90834	unchanged	0.54133	0.557228	0.363099	unchanged	-28.4673	C28H42N7O17P3S	894.107	18.3816	C09810	--	LMFA07050309	Fatty Acyls [FA]	Fatty esters [FA07]	Fatty acyl CoAs [FA0705]	--	--	--	--	--	--	--
neg_477	4-(1,2-dithiin-3-yl)but-3-yne-1,2-diol	64.457	81.8675	82.8787	69.1897	77.7926	83.0667	93.3097	84.4708	95.3263	-0.247524	0.0540641	0.892214	unchanged	-0.252838	0.118248	0.852474	unchanged	-0.00531373	0.970962	0.0229573	unchanged	-0.0392761	C8H8O2S2	198.989	0.769033	--	--	LMFA12000374	Fatty Acyls [FA]	Oxygenated hydrocarbons [FA12]	-	--	--	--	--	--	--	--
neg_4780	6-oxocyclohex-1-ene-1-carbonyl-CoA	4.47978	2.92304	2.4933	8.95485e-07	7.91379	8.95485e-07	1.62283	4.70714	2.75582	-0.199244	0.899201	0.0773633	unchanged	0.123249	0.817204	0.143206	unchanged	0.322493	0.827926	0.14018	unchanged	-23.4607	C28H42N7O18P3S	910.106	18.481	C09821	--	LMFA07050275	Fatty Acyls [FA]	Fatty esters [FA07]	Fatty acyl CoAs [FA0705]	HMDB0012180	--	Organic compounds	Lipids and lipid-like molecules	Fatty Acyls	Fatty acyl thioesters	Animals
neg_4781	griseorhodin A	18.8961	20.2301	9.70262	15.3989	18.1356	15.9742	5.43221	4.78174	13.5545	1.05863	0.0830462	0.91105	unchanged	1.03869	0.128946	0.808911	unchanged	-0.0199451	0.952494	0.0377723	unchanged	-16.6041	C25H16O12	1075.13	18.4881	C12048	--	LMPK13020001	Polyketides [PK]	Aromatic polyketides [PK13]	Naphthalenes and naphthoquinones [PK1302]	--	--	--	--	--	--	--
neg_4796	Kaempferol 3-sulfate-7-alpha-arabinopyranoside	19.8405	10.4846	15.1178	12.6486	3.81136	17.4531	10.2287	12.8564	15.4011	-0.1825	0.748279	0.194375	unchanged	0.239715	0.505088	0.410452	unchanged	0.422216	0.475839	0.425821	unchanged	25.7461	C20H18O13S	1041.12	18.5811	--	--	LMPK12111975	Polyketides [PK]	Flavonoids [PK12]	Flavones and Flavonols [PK1211]	--	--	--	--	--	--	--
neg_4805	Glutaryl-CoA	10.9405	11.0177	24.7944	31.578	9.27851	11.7109	12.4792	15.5834	8.95485e-07	0.905522	0.398936	0.477761	unchanged	0.736397	0.4003	0.496764	unchanged	-0.169125	0.831184	0.132196	unchanged	-13.3838	C26H42N7O19P3S	902.11	18.5954	C00527	Fatty acid degradation(ko00071);;Lysine degradation(ko00310);;Tryptophan metabolism(ko00380);;Metabolic pathways(ko01100)	LMFA07050324	Fatty Acyls [FA]	Fatty esters [FA07]	Fatty acyl CoAs [FA0705]	HMDB0001339	3131-84-8	Organic compounds	Lipids and lipid-like molecules	Fatty Acyls	Fatty acyl thioesters	Animals
neg_4807	caffeoyl-CoA	3.65771	4.14979	6.07045	8.95485e-07	8.95485e-07	8.95485e-07	8.95485e-07	2.09237	8.95485e-07	-19.571	0.42265	0.494202	unchanged	2.72959	0.0180274	1.03728	up	22.3006	0.0243954	1.09526	up	-3.96461	C30H42N7O19P3S	964.113	18.5954	--	--	--	--	--	--	--	--	--	--	--	--	--
neg_4819	5-hydroxy-2-furoyl-CoA	5.80303	6.6151	8.95485e-07	5.86314	8.95485e-07	6.41234	4.65229	2.03401	5.94526	-0.0412543	0.962796	0.0277534	unchanged	-0.0245852	0.97796	0.017012	unchanged	0.0166691	0.987804	0.00905984	unchanged	-3.51587	C26H38N7O19P3S	912.082	18.6526	C03724	Metabolic pathways(ko01100)	LMFA07050267	Fatty Acyls [FA]	Fatty esters [FA07]	Fatty acyl CoAs [FA0705]	--	--	--	--	--	--	--
neg_482	2,6,8,12-Tetramethyl-2,4-tridecadien-1-ol	207.191	241.465	258.19	129.621	144.478	137.5	663.185	612.679	616.097	-2.20057	0.000554963	1.10221	down	-1.42041	6.10131e-05	1.16042	down	0.780157	0.016522	1.09552	up	-2.52582	C17H32O	287.214	0.769033	--	--	LMFA05000170	Fatty Acyls [FA]	Fatty alcohols [FA05]	-	--	--	--	--	--	--	--
neg_4829	25-hydroxy-cholesterol(d3)	3985.34	4588.19	4784.81	4672.58	5143.1	5008.21	5061.62	4290.34	4701.69	0.0769779	0.393957	0.484531	unchanged	-0.0732055	0.518834	0.388295	unchanged	-0.150183	0.171246	0.758711	unchanged	-5.15683	C27H43D3O2	450.365	18.6955	C15519	--	LMST01010002	Sterol Lipids [ST]	Sterols [ST01]	Cholesterol and derivatives [ST0101]	HMDB06247	--	--	--	--	--	--
neg_483	Stieleriacine A1	825.201	972.396	962.473	2076.93	2188.59	2148.28	4272.6	3842.15	3855.65	-0.900221	0.00407711	1.09147	down	-2.1167	0.00083784	1.16222	down	-1.21647	7.40099e-05	1.14447	down	-24.8167	C22H31NO4	408.207	0.769033	--	--	LMFA08020338	Fatty Acyls [FA]	Fatty amides [FA08]	N-acyl amines [FA0802]	--	--	--	--	--	--	--
neg_4832	(13Z,16Z)-docosadienoylcarnitine	24826.8	28810.6	30461.6	29573	32163.9	30958.1	31880.7	26918	28398.6	0.0882095	0.348554	0.536341	unchanged	-0.0521942	0.667353	0.262883	unchanged	-0.140404	0.223166	0.708506	unchanged	11.7435	C29H53NO4	478.396	18.7098	--	--	LMFA07070012	Fatty Acyls [FA]	Fatty esters [FA07]	Fatty acyl carnitines [FA0707]	HMDB0240748	--	Organic compounds	Lipids and lipid-like molecules	Fatty Acyls	Fatty acid esters	Animals
neg_4847	Dehydromatricaric acid	19.6567	22.8255	23.636	23.1852	25.0037	20.629	19.8937	22.4471	21.2276	0.114474	0.3137	0.565674	unchanged	0.0567355	0.58824	0.333903	unchanged	-0.0577384	0.63539	0.285911	unchanged	-13.7539	C10H6O2	179.009	18.7599	--	--	LMFA01031042	Fatty Acyls [FA]	Fatty Acids and Conjugates [FA01]	Unsaturated fatty acids [FA0103]	--	--	--	--	--	--	--
neg_485	PE(12:0/18:2(9Z,12Z))	543.62	649.682	688.794	55.9077	54.9027	65.7528	975.087	956.673	945.046	-4.02621	1.05635e-05	1.10455	down	-0.612127	0.0138941	1.12829	down	3.41408	0.00552786	1.13617	up	6.02348	C35H66NO8P	694.426	0.769033	--	--	LMGP02010366	Glycerophospholipids [GP]	Glycerophosphoethanolamines [GP02]	Diacylglycerophosphoethanolamines [GP0201]	--	--	--	--	--	--	--
neg_4864	3-oxo-nonadecanoic acid	17.7557	11.9326	29.0723	15.2957	26.7714	31.4503	13.5397	17.681	14.3976	0.688473	0.186177	0.755277	unchanged	0.365238	0.478633	0.453976	unchanged	-0.323235	0.518431	0.382776	unchanged	-13.8307	C19H36O3	683.538	18.8174	--	--	LMFA01060131	Fatty Acyls [FA]	Fatty Acids and Conjugates [FA01]	Oxo fatty acids [FA0106]	--	--	--	--	--	--	--
neg_4866	(E)-4-(6-methyl-1,2-dithiin-3-yl)but-1-en-3-yn-1-yl acetate	24.8238	18.6372	14.8004	26.1615	21.4756	17.3016	18.1085	16.7872	16.0786	0.349307	0.206065	0.732714	unchanged	0.192768	0.494894	0.441003	unchanged	-0.15654	0.597646	0.316492	unchanged	2.36801	C11H10O2S2	535.039	18.9603	--	--	LMFA12000368	Fatty Acyls [FA]	Oxygenated hydrocarbons [FA12]	-	--	--	--	--	--	--	--
neg_4872	(E)-5-(hexa-3,5-dien-1-yn-1-yl)-5'-(prop-1-yn-1-yl)-2,2'-bithiophene	60.5699	77.9466	78.5323	74.3479	75.827	81.8557	86.3833	72.2399	85.8421	-0.0753149	0.482276	0.411319	unchanged	-0.17161	0.293002	0.607477	unchanged	-0.0962954	0.495495	0.423014	unchanged	-22.5433	C17H12S2	301.006	19.2099	--	--	LMFA12000358	Fatty Acyls [FA]	Oxygenated hydrocarbons [FA12]	-	--	--	--	--	--	--	--
neg_4885	Kaempferol 3-(6''-sulfatogetiobioside)	9.53032	13.9877	27.699	20.9056	13.6422	21.8575	16.1226	6.44127	20.3264	0.395181	0.415446	0.464595	unchanged	0.255973	0.707183	0.232756	unchanged	-0.139208	0.79449	0.163377	unchanged	-1.85316	C27H30O19S	725.078	19.7311	--	--	--	--	--	--	--	--	--	--	--	--	--
neg_4888	Quercetin 3-glucuronide-7-sulfate	81.8225	97.2053	101.677	94.2646	89.5163	98.4978	89.5193	87.4621	95.0796	0.0531903	0.380372	0.48896	unchanged	0.0451252	0.689172	0.255401	unchanged	-0.00806516	0.941683	0.0470624	unchanged	12.012	C21H18O16S	603.036	19.8519	--	--	--	--	--	--	--	--	--	--	--	--	--
neg_4889	8-Hydroxyluteolin 4'-methyl ether 8-glucoside-3'-sulfate	47.9065	48.1393	31.6613	44.3456	55.4135	41.2355	47.8689	38.8064	29.051	0.284923	0.294314	0.573762	unchanged	0.142122	0.631326	0.29369	unchanged	-0.142801	0.560184	0.348622	unchanged	-31.2377	C22H22O15S	603.049	19.9592	--	--	--	--	--	--	--	--	--	--	--	--	--
neg_4898	6-keto PGE1	31.378	29.8071	30.2399	44.4718	36.4089	33.5445	51.9586	58.2014	53.3224	-0.514732	0.0198643	1.00276	down	-0.838477	0.00418775	1.15289	down	-0.323745	0.141155	0.871081	unchanged	-2.63648	C20H32O6	389.194	2.02957	C05962	Arachidonic acid metabolism(ko00590);;Metabolic pathways(ko01100)	LMFA03010012	Fatty Acyls [FA]	Eicosanoids [FA03]	Prostaglandins [FA0301]	HMDB0004241	67786-53-2	Organic compounds	Lipids and lipid-like molecules	Fatty Acyls	Eicosanoids	Animals
neg_4903	Tetranor-PGE1	13.8511	12.687	9.15279	2.88386	8.95485e-07	8.95485e-07	50.6042	54.0762	52.7318	-5.7704	3.29328e-06	1.10317	down	-2.14092	4.40368e-05	1.16362	down	3.62948	0.00466196	1.09722	up	4.3047	C16H26O5	641.357	2.04317	--	--	LMFA03010211	Fatty Acyls [FA]	Eicosanoids [FA03]	Prostaglandins [FA0301]	--	--	--	--	--	--	--
neg_4908	3-amino-octanoic acid	27.453	26.4397	35.5472	144.706	151.974	146	36.1239	39.803	33.5259	2.01596	4.10316e-06	1.1033	up	-0.291317	0.134957	0.817029	unchanged	-2.30728	9.59106e-06	1.14733	down	-11.0606	C8H17NO2	317.241	2.05033	--	--	LMFA01100020	Fatty Acyls [FA]	Fatty Acids and Conjugates [FA01]	Amino fatty acids [FA0110]	--	--	--	--	--	--	--
neg_4909	LMGP06070002	87.1312	86.5233	99.0331	28.3094	25.6187	33.4264	297.63	270.867	256.713	-3.23981	0.00175023	1.09937	down	-1.59751	0.00192305	1.15678	down	1.64229	0.000727519	1.13658	up	18.7121	C27H53O11P	629.342	2.05033	--	--	--	--	--	--	--	--	--	--	--	--	--
neg_4917	sclareol	4051.8	4675.16	4978.35	17275.4	18867.9	17829.7	5988.39	5288.95	5482.52	1.68723	0.000262246	1.10105	up	-0.290276	0.0449123	0.967763	unchanged	-1.97751	8.59891e-05	1.14582	down	-20.2379	C20H36O2	329.24	2.07177	--	--	--	--	--	--	--	--	--	--	--	--	--
neg_4921	Avocadene	149.218	177.579	180.465	740.213	820.473	819.054	200.282	221.764	225.055	1.87874	0.00102864	1.09975	up	-0.351261	0.0233038	1.02697	down	-2.23	0.000554929	1.1448	down	26.0608	C17H34O3	285.251	2.07892	--	--	LMFA05000639	Fatty Acyls [FA]	Fatty alcohols [FA05]	-	HMDB0031042	--	--	--	--	--	Plants
neg_4922	1a,1b-dihomo-PGJ2	184.39	196.381	223.086	813.382	886.472	840.537	260.655	250.979	231.004	1.77432	0.00028686	1.10153	up	-0.298452	0.0356897	0.991467	unchanged	-2.07277	9.98031e-05	1.1463	down	7.2515	C22H34O4	397.229	2.07892	--	--	LMFA03010158	Fatty Acyls [FA]	Eicosanoids [FA03]	Prostaglandins [FA0301]	--	--	--	--	--	--	--
neg_4923	1alpha,25-dihydroxy-2alpha-hydroxymethyl-19-norvitamin D3 / 1alpha,25-dihydroxy-2alpha-hydroxymethyl-19-norcholecalciferolcholecalciferol	842.524	970.939	1011.18	766.398	855.429	829.156	1449.35	1305.42	1363.03	-0.748511	0.000862317	1.08767	down	-0.543803	0.00319558	1.11659	down	0.204708	0.117899	0.845582	unchanged	-19.8137	C27H46O4	455.306	2.07892	--	--	LMST03020555	Sterol Lipids [ST]	Secosteroids [ST03]	Vitamin D3 and derivatives [ST0302]	--	--	--	--	--	--	--
neg_4925	Macamide	59.5588	71.5811	69.8277	216.975	238.232	219.733	91.5569	91.791	81.4992	1.3496	0.000381494	1.09821	up	-0.398196	0.0138598	1.05491	down	-1.74779	0.00018194	1.14418	down	16.8709	C25H39NO	368.302	2.09322	--	--	--	--	--	--	--	--	--	--	--	--	--
neg_4926	PA(P-16:0/22:4(7Z,10Z,13Z,16Z))	33.3153	24.6781	20.9757	286.333	279.677	287.325	8.95485e-07	6.68755	8.95485e-07	6.99549	1.17275e-07	1.10449	up	3.56174	0.00850532	1.10017	up	-3.43375	2.58663e-06	1.14887	down	-12.2966	C41H73O7P	707.493	2.08608	--	--	LMGP10030027	Glycerophospholipids [GP]	Glycerophosphates [GP10]	1-(1Z-alkenyl),2-acylglycerophosphates [GP1003]	--	--	--	--	--	--	--
neg_4930	N-methyl hexanamide	4.52601	5.15851	7.03434	38.8488	40.0819	41.1875	5.05355	3.0445	1.71227	3.61401	1.792e-05	1.10251	up	0.769103	0.138646	0.798951	unchanged	-2.84491	4.96317e-06	1.14757	down	-8.63908	C7H15NO	257.221	2.10037	C02722	--	LMFA08020142	Fatty Acyls [FA]	Fatty amides [FA08]	N-acyl amines [FA0802]	--	--	--	--	--	--	--
neg_4942	1alpha,25-dihydroxy-3-deoxy-19-norvitamin D3 / 1alpha,25-dihydroxy-3-deoxy-19-norcholecalciferol	472.09	540.443	554.766	1184.61	1295.07	1195.74	716.214	653.471	674.692	0.846246	0.000805683	1.09322	up	-0.383381	0.00922408	1.08558	down	-1.22963	0.000156214	1.14088	down	-15.4813	C26H44O2	409.303	2.11467	--	--	LMST03020562	Sterol Lipids [ST]	Secosteroids [ST03]	Vitamin D3 and derivatives [ST0302]	--	--	--	--	--	--	--
neg_4944	PG(15:0/0:0)	27.0311	24.4917	22.2522	126.583	130.745	163.876	26.6563	19.186	6.37988	3.01179	0.00281221	1.08018	up	0.498473	0.348516	0.594566	unchanged	-2.51332	0.00947291	1.12601	down	-7.88442	C21H43O9P	491.235	2.10753	--	--	LMGP04050034	Glycerophospholipids [GP]	Glycerophosphoglycerols [GP04]	Monoacylglycerophosphoglycerols [GP0405]	--	--	--	--	--	--	--
neg_4958	2-hydroxy-decanedioic acid	10.2533	7.26695	6.06327	19.9701	24.2517	19.3029	15.3597	15.1484	8.42016	0.7065	0.0480329	0.916829	unchanged	-0.723038	0.140626	0.819335	unchanged	-1.42954	0.00304102	1.10114	down	-4.62473	C10H18O5	435.222	2.12183	--	--	LMFA01170076	Fatty Acyls [FA]	Fatty Acids and Conjugates [FA01]	Dicarboxylic acids [FA0117]	HMDB0000424	103963-71-9	Organic compounds	Organic acids and derivatives	Hydroxy acids and derivatives	Medium-chain hydroxy acids and derivatives	Animals,Plants
neg_4960	1-(2-methoxy-heneicosanyl)-sn-glycero-3-phosphoserine	48.8487	48.471	26.9968	4.41786	19.5334	21.0333	230.681	233.842	187.239	-3.85684	0.00251407	1.09132	down	-2.39033	0.00219086	1.14734	down	1.46652	0.0466444	0.952008	unchanged	-2.68776	C28H58NO9P	604.358	2.12183	--	--	LMGP03060020	Glycerophospholipids [GP]	Glycerophosphoserines [GP03]	Monoalkylglycerophosphoserines [GP0306]	--	--	--	--	--	--	--
neg_4962	PI(22:0/0:0)	139.218	156.791	147.198	48.8251	56.1349	45.1318	413.02	375.366	381.003	-2.96184	0.000577048	1.10196	down	-1.3997	0.000566967	1.16122	down	1.56214	0.000246769	1.14083	up	-26.0716	C31H61O12P	655.366	2.12183	--	--	--	--	--	--	--	--	--	--	--	--	--
neg_4963	(+)-makassaric acid	444.7	488.28	549.142	122.515	143.138	134.775	77.186	81.521	72.9481	0.789563	0.0050105	1.07656	up	2.67761	0.00500282	1.15557	up	1.88805	0.0054819	1.13296	up	-11.3218	C27H38O3	819.548	2.12183	--	--	--	--	--	--	--	--	--	--	--	--	--
neg_4971	3-dimethylarsinoyl-propionic acid	45.2714	51.4314	51.1309	51.3566	58.6511	59.0032	58.9813	51.3877	51.5933	0.0614595	0.541906	0.349011	unchanged	-0.131682	0.218619	0.690963	unchanged	-0.193142	0.0950516	0.851816	unchanged	3.12698	C5H11AsO3	192.986	2.12897	--	--	LMFA00000038	Fatty Acyls [FA]	Other Fatty Acyls [FA00]	-	--	--	--	--	--	--	--
neg_4972	Isonuatigenin	111.394	121.397	120.279	49.5834	47.4015	49.264	2.3342	2.39725	4.05839	4.05645	1.21105e-06	1.10397	up	5.32797	0.000541804	1.16597	up	1.27153	0.00141643	1.14439	up	10.3876	C27H42O4	475.311	2.12897	--	--	LMST01090010	Sterol Lipids [ST]	Sterols [ST01]	Furospirostanols and derivatives [ST0109]	--	--	--	--	--	--	--
neg_4986	11-hydroxy-4-methyl-2E,4E,6E-dodecatrienoic acid	15.3354	17.4906	17.2402	17.18	18.1003	18.5614	24.7642	28.1219	21.0548	-0.457649	0.0763622	0.938507	unchanged	-0.562537	0.0482759	1.02758	down	-0.104887	0.203153	0.715314	unchanged	2.21043	C13H20O3	223.134	2.13612	--	--	LMFA01020413	Fatty Acyls [FA]	Fatty Acids and Conjugates [FA01]	Branched fatty acids [FA0102]	--	--	--	--	--	--	--
neg_4988	Linoleic acid(d4)	4173.32	5016.12	5164.05	9693.89	11632.7	10535.3	7908.46	7183.25	7287.34	0.509683	0.0187435	1.03171	up	-0.640747	0.00301877	1.12255	down	-1.15043	0.00242358	1.12277	down	2.45214	C18H28D4O2	305.241	2.13612	--	--	LMFA01030809	Fatty Acyls [FA]	Fatty Acids and Conjugates [FA01]	Unsaturated fatty acids [FA0103]	--	--	--	--	--	--	--
neg_4991	20-hydroxy-PGE2	449.987	462.034	483.986	557.399	579.212	554.708	284.432	303.469	271.627	0.976533	2.71655e-05	1.10062	up	0.69969	0.000198808	1.15446	up	-0.276843	0.00184181	1.11358	down	23.8193	C20H32O6	781.53	2.13612	--	--	LMFA03010014	Fatty Acyls [FA]	Eicosanoids [FA03]	Prostaglandins [FA0301]	HMDB0003247	57930-95-7	Organic compounds	Lipids and lipid-like molecules	Fatty Acyls	Eicosanoids	Animals
neg_4993	11beta-PGF2alpha-d4	94.53	103.515	115.074	114.554	113.349	129.387	175.207	161.544	172.836	-0.512234	0.00185708	1.0686	down	-0.702615	0.00135533	1.13974	down	-0.190381	0.13616	0.785595	unchanged	5.54026	C20H30D4O5	393.237	2.14327	C05959	--	LMFA03010176	Fatty Acyls [FA]	Eicosanoids [FA03]	Prostaglandins [FA0301]	HMDB11137	--	--	--	--	--	--
neg_4999	Neomethymycin	6.66328	4.8831	5.00347	3.40763	8.95485e-07	0.376974	3.446	15.9302	19.371	-3.35588	0.131645	0.841596	unchanged	-1.22727	0.264868	0.707117	unchanged	2.12861	0.0389718	0.996699	unchanged	-24.1152	C25H43NO7	983.583	2.14327	C11995	--	LMPK04000036	Polyketides [PK]	Macrolides and lactone polyketides [PK04]	-	--	--	--	--	--	--	--
neg_5005	cis, cis-stillingic acid	67.5582	77.2609	68.8811	85.1196	85.4683	73.6785	144.319	140.473	148.229	-0.825983	0.000548746	1.09377	down	-1.01885	7.75557e-05	1.16159	down	-0.192867	0.111195	0.827188	unchanged	-16.8339	C10H16O2	395.238	2.15042	--	--	LMFA01030101	Fatty Acyls [FA]	Fatty Acids and Conjugates [FA01]	Unsaturated fatty acids [FA0103]	--	--	--	--	--	--	--
neg_5013	3-Acetoxy-palmitic acid	2.15619	8.95485e-07	8.95485e-07	9.57568	13.0784	5.89528	3.71179	4.7271	3.36142	1.27463	0.109606	0.88075	unchanged	-2.45227	0.0272607	1.03856	down	-3.7269	0.0395683	1.02835	down	9.88065	C18H34O4	335.223	2.15758	--	--	LMFA01050550	Fatty Acyls [FA]	Fatty Acids and Conjugates [FA01]	Hydroxy fatty acids [FA0105]	--	--	--	--	--	--	--
neg_5030	PG(O-20:0/17:1(9Z))	540.81	595.779	721.846	53.5701	57.3101	45.3632	148.434	157.213	133.535	-1.49103	0.00124574	1.09013	down	2.0812	0.0115586	1.13846	up	3.57222	0.00858058	1.12937	up	0.141881	C43H85O9P	797.568	2.24337	--	--	LMGP04020049	Glycerophospholipids [GP]	Glycerophosphoglycerols [GP04]	1-alkyl,2-acylglycerophosphoglycerols [GP0402]	--	--	--	--	--	--	--
neg_5033	5-formyl-2-hydroxyhepta-2,4-dienedioic acid	16.8847	20.2434	22.0726	21.5444	25.0411	24.4455	20.6943	22.6571	20.3338	0.15749	0.14291	0.757563	unchanged	-0.105346	0.442509	0.474739	unchanged	-0.262836	0.109285	0.835533	unchanged	-3.80267	C8H8O6	235.001	2.26483	--	--	LMFA01030989	Fatty Acyls [FA]	Fatty Acids and Conjugates [FA01]	Unsaturated fatty acids [FA0103]	--	--	--	--	--	--	--
neg_504	2-hydroxy enanthoic acid	57.0419	63.7108	63.1315	55.6963	63.4494	66.0542	73.7751	79.3984	83.3833	-0.353104	0.0152327	0.992983	unchanged	-0.363389	0.00887203	1.08464	down	-0.010285	0.913731	0.0667056	unchanged	-1.42584	C7H14O3	291.181	0.783333	--	--	LMFA01050016	Fatty Acyls [FA]	Fatty Acids and Conjugates [FA01]	Hydroxy fatty acids [FA0105]	--	--	--	--	--	--	--
neg_5040	Quercetin 3-rhamnoside-3'-sulfate	17.6467	12.6018	8.95485e-07	19.4675	9.32953	11.7112	1.73537	14.6115	8.95485e-07	1.3092	0.229374	0.650154	unchanged	0.887847	0.543866	0.367006	unchanged	-0.42135	0.610303	0.311401	unchanged	-22.735	C21H20O14S	1101.09	2.30772	--	--	LMPK12112279	Polyketides [PK]	Flavonoids [PK12]	Flavones and Flavonols [PK1211]	--	--	--	--	--	--	--
neg_5043	7-oxo-8-amino-nonanoic acid	18.3196	19.7509	26.5275	104.739	106.217	104.706	11.4761	8.40979	5.19903	3.65349	0.000141872	1.10396	up	1.36467	0.0164497	1.05595	up	-2.28882	0.000614955	1.14739	down	-13.1894	C9H17NO3	373.229	2.32202	C01092	Biotin metabolism(ko00780);;Metabolic pathways(ko01100);;Biosynthesis of cofactors(ko01240)	LMFA01060168	Fatty Acyls [FA]	Fatty Acids and Conjugates [FA01]	Oxo fatty acids [FA0106]	--	--	--	--	--	--	--
neg_5046	PI(12:0/22:4(7Z,10Z,13Z,16Z))	2.46072	3.70253	8.95485e-07	8.95485e-07	8.95485e-07	8.95485e-07	131.969	265.172	364.067	-28.078	0.0636067	0.976208	unchanged	-6.94845	0.0645137	1.03035	unchanged	21.1296	0.199589	0.789132	unchanged	-5.9447	C43H75O13P	875.488	2.32202	--	--	LMGP06010035	Glycerophospholipids [GP]	Glycerophosphoinositols [GP06]	Diacylglycerophosphoinositols [GP0601]	--	--	--	--	--	--	--
neg_5055	1,25-dihydroxy-2-nor-1,2-secovitamin D3 / 1,25-dihydroxy-2-nor-1,2-secocholecalciferol	104.224	121.713	116.722	108.838	115.603	110.809	193.908	174.716	178.446	-0.706488	0.0034526	1.08807	down	-0.674953	0.00103335	1.13779	down	0.0315356	0.692226	0.247793	unchanged	-1.41785	C26H44O3	425.303	2.35062	--	--	LMST03020075	Sterol Lipids [ST]	Secosteroids [ST03]	Vitamin D3 and derivatives [ST0302]	--	--	--	--	--	--	--
neg_5059	20-Eicosanolide	1830.99	2259.67	2316.66	10812.7	11564.4	10036.5	2968.75	2563.66	2738.01	1.97057	0.00173342	1.09776	up	-0.368238	0.0355563	0.99137	unchanged	-2.33881	0.00101255	1.14295	down	-16.6076	C20H38O2	331.257	2.35777	--	--	LMFA07040058	Fatty Acyls [FA]	Fatty esters [FA07]	Lactones [FA0704]	--	--	--	--	--	--	--
neg_506	Nonivamide	35.6082	28.4561	46.0548	46.5981	57.1811	52.4036	51.3468	73.0525	54.723	-0.197709	0.382861	0.507018	unchanged	-0.701881	0.0572852	0.941291	unchanged	-0.504171	0.0750876	0.907906	unchanged	-33.6059	C17H27NO3	338.187	0.783333	--	--	--	--	--	--	--	--	--	--	--	--	--
neg_5060	9-deoxy-9-methylene-16,16-dimethyl -PGE2	38.3297	45.3945	52.0931	414.963	430.183	388.011	81.0012	61.4329	65.5637	2.56772	0.000184347	1.10127	up	-0.6149	0.0348689	1.00297	down	-3.18262	0.00042516	1.14669	down	-15.8699	C23H38O4	399.246	2.35777	--	--	LMFA03010059	Fatty Acyls [FA]	Eicosanoids [FA03]	Prostaglandins [FA0301]	--	--	--	--	--	--	--
neg_5061	N-stearoyl arginine	18.7523	17.9636	15.9421	7.92271	11.2997	9.28001	35.7171	35.8543	19.725	-1.67947	0.0553689	0.98016	unchanged	-0.793905	0.134753	0.893535	unchanged	0.885567	0.00363773	1.09508	up	-15.3528	C23H46N4O3	447.325	2.36492	--	--	--	--	--	--	--	--	--	--	--	--	--
neg_5068	LMGP06020004	477.382	495.937	541.805	551.19	546.454	460.121	11.4993	10.4551	12.4241	5.50183	0.00337061	1.09737	up	5.46178	0.00148895	1.1643	up	-0.0400424	0.710669	0.227735	unchanged	19.3766	C39H77O12P	767.523	2.39993	--	--	--	--	--	--	--	--	--	--	--	--	--
neg_5092	MGTS(16:0/0:0)	131.219	145.783	149.512	272.56	263.902	268.526	414.805	401.32	417.816	-0.616233	0.000164057	1.10134	down	-1.53261	4.026e-06	1.16593	down	-0.916377	0.000406238	1.14431	down	2.108	C26H51NO6	508.342	2.41448	--	--	LMGL06010002	Glycerolipids [GL]	Betaine monoradylglycerols [GL06]	Betaine monoacylglycerols [GL0601]	--	--	--	--	--	--	--
neg_5094	Daturmeteside A	263.832	291.198	325.311	145.481	172.583	162.924	166.693	156.159	171.57	-0.0397429	0.655998	0.262904	unchanged	0.83232	0.0141273	1.12302	up	0.872063	0.00826905	1.10321	up	-0.86803	C28H46O6	513.298	2.41448	--	--	LMST01031150	Sterol Lipids [ST]	Sterols [ST01]	Ergosterols and C24-methyl derivatives [ST0103]	--	--	--	--	--	--	--
neg_5098	Fulvyne A	418.26	466.599	454.766	95.4883	90.4397	75.9426	140.716	131.219	149.906	-0.687844	0.00265086	1.05854	down	1.66706	0.000759065	1.16186	up	2.3549	0.00041959	1.14508	up	10.5279	C47H72O12	827.504	2.4071	--	--	LMFA01031222	Fatty Acyls [FA]	Fatty Acids and Conjugates [FA01]	Unsaturated fatty acids [FA0103]	--	--	--	--	--	--	--
neg_5100	PECPC	123.783	132.045	142.276	32.9464	18.8445	13.9047	8.95485e-07	20.6685	3.46034	1.44504	0.182031	0.69467	unchanged	4.04432	0.000141915	1.15736	up	2.59928	0.000147879	1.13811	up	6.0396	C44H76NO10P	854.524	2.41448	--	--	LMGP20010048	Glycerophospholipids [GP]	Oxidized glycerophospholipids [GP20]	Oxidized glycerophosphocholines [GP2001]	--	--	--	--	--	--	--
neg_5103	LMGP06020084	92.4689	101.435	99.5434	10.7268	13.1473	22.7495	73.3097	50.087	39.9346	-1.80867	0.0453517	0.97135	unchanged	0.845299	0.0400193	1.05626	up	2.65397	9.88152e-05	1.14247	up	-21.2824	C49H85O12P	917.533	2.41448	--	--	--	--	--	--	--	--	--	--	--	--	--
neg_511	PS(20:2(11Z,14Z)/0:0)	52.457	47.9276	39.6709	146.81	149.299	173.89	55.7566	82.9796	75.5232	1.1333	0.0020137	1.06431	up	-0.61336	0.0750626	0.947063	unchanged	-1.74666	0.00209231	1.13296	down	-22.2535	C26H48NO9P	584.264	0.783333	--	--	LMGP03050021	Glycerophospholipids [GP]	Glycerophosphoserines [GP03]	Monoacylglycerophosphoserines [GP0305]	--	--	--	--	--	--	--
neg_5112	epothilone D	209.794	222.306	230.723	104.568	95.3564	99.1058	77.1244	69.9051	75.2412	0.427971	0.00206053	1.06697	up	1.57631	0.000582675	1.16335	up	1.14833	0.000600582	1.14258	up	-44.2895	C27H41NO5S	1041.51	2.42183	--	--	--	--	--	--	--	--	--	--	--	--	--
neg_512	Hesperuside A	57.3484	50.1923	31.2696	8.85293	8.95485e-07	8.95485e-07	244.786	321.87	183.778	-6.40543	0.0246195	1.05098	down	-2.43461	0.0323482	1.08482	down	3.97081	0.0201252	1.07318	up	-15.1662	C41H68O14	783.442	0.783333	--	--	LMST05050032	Sterol Lipids [ST]	Steroid conjugates [ST05]	Other Steroid conjugates [ST0505]	--	--	--	--	--	--	--
neg_5124	2-methoxytetradecanoic acid	142.863	147.129	154.028	151.771	140.633	142.596	198.699	238.36	205.522	-0.562863	0.0231536	1.03701	down	-0.533252	0.0260931	1.09111	down	0.0296111	0.559539	0.347184	unchanged	-33.9638	C15H30O3	561.379	2.42183	--	--	LMFA01080020	Fatty Acyls [FA]	Fatty Acids and Conjugates [FA01]	Methoxy fatty acids [FA0108]	--	--	--	--	--	--	--
neg_5125	DG(15:1(9Z)/20:2(11Z,14Z)/0:0)[iso2]	3.30576	4.7547	7.62919	12.4014	7.4448	6.4552	8.95485e-07	1.80871	6.47032	1.66761	0.0873256	0.826547	unchanged	0.922279	0.353451	0.550581	unchanged	-0.745327	0.197526	0.714067	unchanged	36.2361	C38H68O5	625.503	2.42183	--	--	LMGL02010462	Glycerolipids [GL]	Diradylglycerols [GL02]	Diacylglycerols [GL0201]	--	--	--	--	--	--	--
neg_5127	alpha-GlcADAG(18:1/16:0)	57622.1	65139.5	69034.5	24314.7	26071.5	23925.7	19241.1	17818.1	17969.6	0.433404	0.00215589	1.07212	up	1.80131	0.0047327	1.15519	up	1.36791	0.00570509	1.13232	up	-19.6742	C43H78O11	769.532	2.42183	--	--	LMGL05010032	Glycerolipids [GL]	Glycosyldiradylglycerols [GL05]	Glycosyldiacylglycerols [GL0501]	--	--	--	--	--	--	--
neg_5129	LMGP06030009	5527.99	6040.31	6320.35	2339.06	2436.76	2309.71	1788.66	1655.18	1659.12	0.473541	0.000379159	1.08801	up	1.80964	0.00222431	1.16072	up	1.3361	0.00337917	1.13976	up	9.81908	C41H77O12P	837.521	2.42183	--	--	--	--	--	--	--	--	--	--	--	--	--
neg_5131	6-O-(13-methylmyristoyl)-6'-O-oleoyltrehalose	111.279	112.73	112.767	315.807	337.115	353.324	56.1374	42.8292	17.3816	3.11246	4.72319e-05	1.09863	up	1.53334	0.0229436	1.11567	up	-1.57912	0.00232106	1.14407	down	4.48583	C45H82O13	851.554	2.42183	--	--	LMSL03001298	Saccharolipids [SL]	Acyltrehaloses [SL03]	-	--	--	--	--	--	--	--
neg_5132	LMGP06020031	94.9692	81.936	56.4358	16.6872	5.45752	5.75	46.29	85.0042	41.7953	-2.63345	0.0630786	0.952818	unchanged	0.430921	0.323935	0.573501	unchanged	3.06437	0.0182894	1.08592	up	8.37511	C45H83O12P	881.539	2.42183	--	--	--	--	--	--	--	--	--	--	--	--	--
neg_5133	PI(18:3(6Z,9Z,12Z)/20:2(11Z,14Z))	961.175	1046.54	1046.24	582.073	582.858	521.644	358.448	320.237	292.279	0.796607	0.00104271	1.07577	up	1.65319	9.21778e-05	1.16219	up	0.856585	0.000356714	1.13614	up	0.287098	C47H81O13P	905.516	2.42183	--	--	LMGP06010355	Glycerophospholipids [GP]	Glycerophosphoinositols [GP06]	Diacylglycerophosphoinositols [GP0601]	--	--	--	--	--	--	--
neg_5136	TG(20:5(5Z,8Z,11Z,14Z,17Z)/21:0/22:2(13Z,16Z))[iso6]	201.344	191.183	252.231	72.0802	68.1016	68.1287	162.614	138.451	133.503	-1.06085	0.0125189	1.07399	down	0.569175	0.0472316	1.00293	up	1.63002	0.0160647	1.11244	up	-12.681	C66H114O6	1047.77	2.4292	--	--	LMGL03012349	Glycerolipids [GL]	Triradylglycerols [GL03]	Triacylglycerols [GL0301]	--	--	--	--	--	--	--
neg_5140	Spongioside A	8.86081	12.4039	6.23482	1.65899	8.95485e-07	8.95485e-07	8.95485e-07	2.09562	8.95485e-07	-0.337072	0.878552	0.0899454	unchanged	3.71395	0.0289895	1.06343	up	4.05103	0.0313847	1.0541	up	10.0014	C51H86O21	1055.55	2.4292	--	--	LMST01010343	Sterol Lipids [ST]	Sterols [ST01]	Cholesterol and derivatives [ST0101]	--	--	--	--	--	--	--
neg_5144	3-O-alpha-L-rhamnopyranosyl-3-hydroxy-5Z-tetradecenoyl-3-hydroxydecanoic acid	153.268	150.586	162.367	158.84	149.219	75.4493	13.0307	15.415	17.1536	3.07217	0.0503043	1.0006	unchanged	3.35393	0.000198269	1.16611	up	0.281758	0.405265	0.528965	unchanged	21.353	C30H54O9	1115.77	2.4292	--	--	LMFA13030018	Fatty Acyls [FA]	Fatty acyl glycosides [FA13]	Rhamnolipids [FA1303]	--	--	--	--	--	--	--
neg_5152	N6-goshuyoyl lysine	1.75396	2.11659	8.95485e-07	13.3299	16.0576	8.97943	8.95485e-07	8.95485e-07	1.40468	4.77155	0.0223575	1.045	up	1.46229	0.369906	0.53152	unchanged	-3.30926	0.0223904	1.07591	down	-8.46362	C20H36N2O3	373.244	2.4292	--	--	LMFA08020268	Fatty Acyls [FA]	Fatty amides [FA08]	N-acyl amines [FA0802]	--	--	--	--	--	--	--
neg_5154	N-palmitoyl proline	9.172	8.64392	7.97862	20.4399	20.326	22.6868	9.18379	9.55644	14.9836	0.911914	0.0216132	1.0226	up	-0.386702	0.292488	0.665549	unchanged	-1.29862	0.000989437	1.13926	down	-17.2041	C21H39NO3	388.256	2.4292	--	--	--	--	--	--	HMDB0241931	--	Organic compounds	Organic acids and derivatives	Carboxylic acids and derivatives	Amino acids, peptides, and analogues	Animals
neg_5156	Gorgostane-3beta,5alpha,6beta,11alpha,12beta-pentol 12-acetate	150.879	167.89	162.003	215.198	221.429	197.285	355.659	322.528	335.588	-0.677384	0.000678774	1.08527	down	-1.07632	0.000495564	1.15904	down	-0.398932	0.00627281	1.08713	down	29.9357	C32H54O6	555.383	2.4292	--	--	LMST01060029	Sterol Lipids [ST]	Sterols [ST01]	Gorgosterols and derivatives [ST0106]	--	--	--	--	--	--	--
neg_5159	PG(22:6(4Z,7Z,10Z,13Z,16Z,19Z)/22:0)	17.0679	19.054	20.8112	8.95485e-07	3.63189	8.95485e-07	12.4522	27.4908	39.0407	-4.44276	0.0790617	0.938846	unchanged	-0.472288	0.440896	0.499934	unchanged	3.97047	0.000423196	1.13081	up	-42.7442	C50H87O10P	899.541	2.4292	--	--	LMGP04010842	Glycerophospholipids [GP]	Glycerophosphoglycerols [GP04]	Diacylglycerophosphoglycerols [GP0401]	--	--	--	--	--	--	--
neg_5162	PI(22:6(4Z,7Z,10Z,13Z,16Z,19Z)/20:5(5Z,8Z,11Z,14Z,17Z))	370.292	398.622	407.852	179.681	173.115	169.296	175.805	140.524	112.373	0.284326	0.229696	0.709155	unchanged	1.45678	0.000842237	1.15085	up	1.17245	0.00150913	1.14287	up	6.86757	C51H77O13P	973.515	2.4292	--	--	LMGP06010809	Glycerophospholipids [GP]	Glycerophosphoinositols [GP06]	Diacylglycerophosphoinositols [GP0601]	--	--	--	--	--	--	--
neg_5163	1alpha-hydroxy-23-[3-(1-hydroxy-1-methylethyl)phenyl]-22,22,23,23-tetradehydro-24,25,26,27-tetranorvitamin D3 / 1alpha-hydroxy-23-[3-(1-hydroxy-1-methylethyl)phenyl]-22,22,23,23-tetradehydro-24,25,26,27-tetranorcholecalciferol	15.2547	13.8818	12.583	9.12602	9.44197	18.5495	9.00346	13.0657	1.71842	0.64189	0.38293	0.485964	unchanged	0.810509	0.209173	0.769641	unchanged	0.168619	0.6729	0.269592	unchanged	-42.6719	C32H42O3	1007.6	2.444	--	--	LMST03020510	Sterol Lipids [ST]	Secosteroids [ST03]	Vitamin D3 and derivatives [ST0302]	--	--	--	--	--	--	--
neg_5177	DG(21:0/22:5(7Z,10Z,13Z,16Z,19Z)/0:0)[iso2]	1852.12	2063.35	2271.38	824.612	826.927	723.5	7577.56	7139.75	7312.98	-3.21347	0.000161717	1.10389	down	-1.83221	7.46268e-06	1.16516	down	1.38126	0.00577452	1.1275	up	9.86862	C46H80O5	1470.21	2.43658	--	--	LMGL02010285	Glycerolipids [GL]	Diradylglycerols [GL02]	Diacylglycerols [GL0201]	--	--	--	--	--	--	--
neg_5179	Methyl hydrogen fumarate	14.469	20.3781	20.8468	21.4187	22.6741	25.4147	24.0913	18.3077	18.2722	0.196157	0.276704	0.602244	unchanged	-0.123493	0.588007	0.328803	unchanged	-0.31965	0.141434	0.80198	unchanged	-14.18	C5H6O4	164.994	2.444	--	--	LMFA07010962	Fatty Acyls [FA]	Fatty esters [FA07]	Wax monoesters [FA0701]	HMDB0033809	2756-87-8	Organic compounds	Lipids and lipid-like molecules	Fatty Acyls	Fatty acid esters	Animals
neg_5183	Palmitic acid	5727.38	6143.3	7038.34	11525.9	13150.9	11926.2	10302.2	8626.82	9745.29	0.352205	0.0189673	0.978139	unchanged	-0.600682	0.00757389	1.08949	down	-0.952887	0.000888389	1.12466	down	-12.2823	C16H32O2	255.23	2.43658	--	--	--	--	--	--	--	--	--	--	--	--	--
neg_5187	8-Prenylafzelechin 5-methyl ether	222.722	238.741	246.303	288.573	310.851	282.783	283.442	243.131	294.872	0.102954	0.337283	0.544686	unchanged	-0.214891	0.122233	0.864841	unchanged	-0.317845	0.00693674	1.07495	down	9.39347	C21H24O5	355.158	2.43658	--	--	--	--	--	--	--	--	--	--	--	--	--
neg_5188	Pantheric Acid A	8.95485e-07	1.63708	2.19901	8.95485e-07	5.54789	8.95485e-07	8.95485e-07	3.35758	2.16359	0.00696558	0.99687	0.00219159	unchanged	-0.525339	0.663149	0.270856	unchanged	-0.532305	0.79373	0.165032	unchanged	-0.978726	C22H40O3	387.267	2.43658	--	--	LMFA01031177	Fatty Acyls [FA]	Fatty Acids and Conjugates [FA01]	Unsaturated fatty acids [FA0103]	--	--	--	--	--	--	--
neg_5189	dolichodial	40.483	37.3302	51.1709	110.47	116.12	127.343	81.8663	69.2332	77.0455	0.633527	0.00327128	1.05977	up	-0.822757	0.00427247	1.10621	down	-1.45628	0.000373364	1.13264	down	1.68867	C10H14O2	391.213	2.43658	--	--	--	--	--	--	--	--	--	--	--	--	--
neg_5191	4,4-difluoro-1alpha-hydroxyvitamin D3 / 4,4-difluoro-1alpha-hydroxycholecalciferol	632.331	747.118	785.92	343.719	347.143	411.27	835.471	798.481	831.902	-1.16179	0.000317697	1.09821	down	-0.187474	0.155139	0.84636	unchanged	0.974316	0.00712555	1.10436	up	3.70364	C27H42F2O2	871.58	2.43658	--	--	LMST03020138	Sterol Lipids [ST]	Secosteroids [ST03]	Vitamin D3 and derivatives [ST0302]	--	--	--	--	--	--	--
neg_5192	Hexanorisocucurbitacin D	33.1689	52.4495	43.3527	80.1597	81.6695	79.9027	135.453	149.722	159.416	-0.879073	0.0100713	1.08199	down	-1.78543	0.000382902	1.15152	down	-0.90636	0.0204053	1.10205	down	3.05686	C24H34O5	437.211	2.43658	--	--	LMST01010456	Sterol Lipids [ST]	Sterols [ST01]	Cholesterol and derivatives [ST0101]	--	--	--	--	--	--	--
neg_5195	N-oleoyl glutamine	31.3205	28.6454	25.9687	12.3521	15.6248	13.4908	38.5087	34.3536	60.1067	-1.68103	0.0602321	0.977302	unchanged	-0.629777	0.184691	0.81041	unchanged	1.05125	0.00256478	1.1167	up	-12.5729	C23H42N2O4	455.308	2.43658	--	--	--	--	--	--	HMDB0241958	--	Organic compounds	Organic acids and derivatives	Carboxylic acids and derivatives	Amino acids, peptides, and analogues	Animals
neg_5196	19-oxodesacetylcinobufagin	37.7371	31.65	36.2583	108.656	127.827	123.087	92.6403	80.2929	68.7824	0.572963	0.0127709	1.00471	up	-1.19408	0.0170065	1.11383	down	-1.76704	0.00233736	1.13782	down	-0.183738	C24H30O6	459.202	2.444	--	--	--	--	--	--	--	--	--	--	--	--	--
neg_5197	N-docosahexaenoyl phenylalanine	190.781	217.459	236.316	212.007	236.773	222.904	242.343	239.609	220.128	-0.0638514	0.368893	0.498785	unchanged	-0.123328	0.288614	0.630473	unchanged	-0.0594767	0.588737	0.331553	unchanged	-24.7476	C31H41NO3	474.29	2.43658	--	--	LMFA08020094	Fatty Acyls [FA]	Fatty amides [FA08]	N-acyl amines [FA0802]	HMDB0062333	--	Organic compounds	Organic acids and derivatives	Carboxylic acids and derivatives	Amino acids, peptides, and analogues	Animals
neg_5198	PS(15:1(9Z)/0:0)	100.928	115.681	103.672	103.159	110.842	100.278	184.537	158.248	214.206	-0.825605	0.0336207	1.02323	down	-0.798317	0.0317983	1.07434	down	0.0272887	0.73744	0.204492	unchanged	16.6661	C21H40NO9P	502.227	2.43658	--	--	LMGP03050015	Glycerophospholipids [GP]	Glycerophosphoserines [GP03]	Monoacylglycerophosphoserines [GP0305]	--	--	--	--	--	--	--
neg_5203	Montalicin B	37.6953	34.7341	26.6277	48.8206	45.0199	41.6958	117.564	91.2059	98.9899	-1.18313	0.0134644	1.06335	down	-1.63547	0.00559708	1.13418	down	-0.452348	0.0452296	0.967789	unchanged	-26.4699	C35H64O6	579.448	2.43658	--	--	--	--	--	--	--	--	--	--	--	--	--
neg_5204	36:6(5Z,9Z,12Z,15Z,18Z,21Z)(34Me[S])	73.0371	75.8678	74.4004	245.485	229.466	236.376	145.446	105.306	136.148	0.878553	0.00630042	1.07429	up	-0.792943	0.0455195	1.066	down	-1.6715	0.000586494	1.14769	down	-0.509346	C37H62O2	583.473	2.444	--	--	LMFA01020341	Fatty Acyls [FA]	Fatty Acids and Conjugates [FA01]	Branched fatty acids [FA0102]	--	--	--	--	--	--	--
neg_5205	Cholestane-3,7,12,25-tetrol-3-glucuronide	101.784	90.5432	90.0603	140.164	144.686	119.158	242.56	225.63	264.446	-0.858714	0.00209317	1.07169	down	-1.37542	0.00268161	1.15337	down	-0.516706	0.0204156	1.05529	down	25.6085	C33H56O10	647.423	2.43658	C03033	--	--	--	--	--	HMDB0010355	77172-80-6	Organic compounds	Lipids and lipid-like molecules	Steroids and steroid derivatives	Steroidal glycosides	Animals
neg_5206	PA(18:0/10:0)	122.75	121.597	106.509	164.858	174.56	183.043	169.444	147.514	153.953	0.149869	0.112233	0.791672	unchanged	-0.424573	0.00972142	1.07729	down	-0.574443	0.00151954	1.11258	down	-1.50267	C31H61O8P	613.384	2.43658	--	--	LMGP10010983	Glycerophospholipids [GP]	Glycerophosphates [GP10]	Diacylglycerophosphates [GP1001]	--	--	--	--	--	--	--
neg_5208	1-(2-methoxy-tricosanyl)-sn-glycero-3-phosphoserine	80.9075	73.7714	72.1475	153.533	146.554	161.286	126.664	100.937	99.0196	0.498316	0.0219504	1.01139	up	-0.52603	0.0546602	1.01843	unchanged	-1.02435	0.000292319	1.14009	down	-32.2358	C30H62NO9P	656.395	2.444	--	--	LMGP03060022	Glycerophospholipids [GP]	Glycerophosphoserines [GP03]	Monoalkylglycerophosphoserines [GP0306]	--	--	--	--	--	--	--
neg_5209	PE-Cer(d14:2(4E,6E)/18:1(9Z))	13.0545	14.4145	18.1123	22.6654	15.1506	21.3947	9.08036	8.95485e-07	6.06615	1.96687	0.0148259	0.995357	unchanged	1.58946	0.0421426	0.999872	unchanged	-0.377416	0.187957	0.729565	unchanged	-0.949264	C34H65N2O6P	663.427	2.444	--	--	LMSP03020031	Sphingolipids [SP]	Phosphosphingolipids [SP03]	Ceramide phosphoethanolamines [SP0302]	--	--	--	--	--	--	--
neg_5210	DG(18:1(9Z)/22:5(7Z,10Z,13Z,16Z,19Z)/0:0)[iso2]	15.8779	14.6437	11.8571	11.1147	14.4749	12.5784	27.2474	14.6505	25.9335	-0.82959	0.124861	0.849096	unchanged	-0.678613	0.159572	0.831801	unchanged	0.150977	0.41451	0.478583	unchanged	-2.42141	C43H72O5	667.529	2.444	--	--	LMGL02010215	Glycerolipids [GL]	Diradylglycerols [GL02]	Diacylglycerols [GL0201]	HMDB0007236	--	Organic compounds	Lipids and lipid-like molecules	Glycerolipids	Diradylglycerols	Animals
neg_5211	DG(18:4(6Z,9Z,12Z,15Z)/20:5(5Z,8Z,11Z,14Z,17Z)/0:0)[iso2]	47.6624	38.9079	42.4041	107.689	103.506	96.7521	88.9301	82.3083	79.1401	0.298572	0.0113679	1.00834	up	-0.957026	0.000499771	1.14711	down	-1.2556	0.000172112	1.13892	down	4.7152	C41H62O5	669.432	2.444	--	--	LMGL02010513	Glycerolipids [GL]	Diradylglycerols [GL02]	Diacylglycerols [GL0201]	HMDB0007346	--	Organic compounds	Lipids and lipid-like molecules	Glycerolipids	Diradylglycerols	Animals
neg_5212	Cer(d18:0/h24:0)	51.3771	60.8637	50.4438	117.912	118.207	99.7689	110.77	78.8353	93.2164	0.248089	0.19596	0.689935	unchanged	-0.797814	0.0370236	1.04799	down	-1.0459	0.00324678	1.11777	down	-13.8578	C42H85NO4	688.613	2.43658	--	--	LMSP02020017	Sphingolipids [SP]	Ceramides [SP02]	N-acylsphinganines (dihydroceramides) [SP0202]	--	--	--	--	--	--	--
neg_5213	PC(12:0/16:0)	19.5817	19.7178	45.2414	22.6942	33.3433	19.4182	43.5727	73.4885	65.0074	-1.27078	0.0396933	0.966479	unchanged	-1.10676	0.0578844	0.931052	unchanged	0.16402	0.771581	0.180684	unchanged	0.708052	C36H72NO8P	712.469	2.43658	--	--	LMGP01010435	Glycerophospholipids [GP]	Glycerophosphocholines [GP01]	Diacylglycerophosphocholines [GP0101]	--	--	--	--	--	--	--
neg_5214	DG(22:1(13Z)/22:5(7Z,10Z,13Z,16Z,19Z)/0:0)[iso2]	1869.46	2192.25	2273.61	1690.64	1802.83	1711.73	5676.27	5312.01	5567.72	-1.66933	0.000290795	1.10281	down	-1.38586	3.63343e-05	1.16235	down	0.283465	0.083271	0.950042	unchanged	5.17727	C47H80O5	723.597	2.43658	--	--	LMGL02010293	Glycerolipids [GL]	Diradylglycerols [GL02]	Diacylglycerols [GL0201]	HMDB0007642	--	Organic compounds	Lipids and lipid-like molecules	Glycerolipids	Diradylglycerols	Animals
neg_5215	PA(18:3(6Z,9Z,12Z)/20:5(5Z,8Z,11Z,14Z,17Z))	36.2746	29.1577	27.1764	81.6796	86.0623	89.9319	59.6204	53.696	60.3778	0.568997	0.000986344	1.07725	up	-0.90733	0.00193036	1.13077	down	-1.47633	0.000129448	1.13941	down	7.52676	C41H65O8P	737.422	2.444	--	--	LMGP10010388	Glycerophospholipids [GP]	Glycerophosphates [GP10]	Diacylglycerophosphates [GP1001]	HMDB0114990	--	Organic compounds	Lipids and lipid-like molecules	Glycerophospholipids	Glycerophosphates	Animals
neg_5216	PA(18:0/21:0)	4515.27	5445.73	5835.07	5342.53	5765.57	5739.2	13275	11475.4	12835.1	-1.15766	0.00405753	1.09062	down	-1.25061	0.00066191	1.14832	down	-0.0929516	0.471804	0.447933	unchanged	-8.01982	C42H83O8P	791.582	2.43658	--	--	LMGP10010317	Glycerophospholipids [GP]	Glycerophosphates [GP10]	Diacylglycerophosphates [GP1001]	--	--	--	--	--	--	--
neg_5217	LacCer(d14:1/16:0)	37.253	37.2959	40.076	7.20227	4.47658	8.55722	155.711	168.977	175.108	-4.62634	0.000842387	1.10185	down	-2.12442	0.00157104	1.16315	down	2.50192	5.04557e-05	1.14416	up	-1.87659	C42H79NO13	826.528	2.444	--	--	LMSP0501AB24	Sphingolipids [SP]	Neutral glycosphingolipids [SP05]	Simple Glc series [SP0501]	--	--	--	--	--	--	--
neg_5218	ascr#27	66.932	56.1781	106.317	4.98256	8.95485e-07	10.1557	8.95485e-07	4.49583	8.95485e-07	1.75154	0.360743	0.523898	unchanged	5.6733	0.0377942	1.08104	up	3.92176	0.0384701	1.05426	up	9.92149	C22H40O6	845.571	2.43658	--	--	LMFA13040026	Fatty Acyls [FA]	Fatty acyl glycosides [FA13]	Ascarosides [FA1304]	--	--	--	--	--	--	--
neg_5219	Isorhamnetin 7-O-sulfate	99.4234	106.341	98.6332	75.2443	98.2864	95.405	115.246	91.7859	87.4937	-0.131134	0.492291	0.391133	unchanged	0.0475644	0.744422	0.211875	unchanged	0.178698	0.239558	0.70327	unchanged	8.38006	C16H12O10S	851.051	2.43658	--	--	LMPK12112397	Polyketides [PK]	Flavonoids [PK12]	Flavones and Flavonols [PK1211]	--	--	--	--	--	--	--
neg_522	Avocadyne 4-acetate	2558.16	2993.3	3138.3	4595.88	5021.62	4860.78	5918.59	5330.53	5443.89	-0.205354	0.0335269	0.950405	unchanged	-0.941857	0.000443824	1.14754	down	-0.736502	0.00132513	1.12234	down	16.8365	C19H34O4	361.221	0.790483	--	--	LMFA05000645	Fatty Acyls [FA]	Fatty alcohols [FA05]	-	HMDB0031049	28884-46-0	Organic compounds	Lipids and lipid-like molecules	Fatty Acyls	Fatty alcohols	Animals
neg_5220	LMGP06020025	144.935	162.318	176.937	120.117	122.057	123.606	345.575	307.311	309.123	-1.39508	0.00372296	1.09613	down	-0.990479	0.000760552	1.14604	down	0.404596	0.0492517	1.03944	up	6.8353	C44H87O12P	859.574	2.43658	--	--	--	--	--	--	--	--	--	--	--	--	--
neg_5221	MG(0:0/22:5(7Z,10Z,13Z,16Z,19Z)/0:0)	9.11788	7.9986	8.95485e-07	5.75678	2.67418	23.6328	3.20088	8.66736	5.56564	0.87905	0.536614	0.376616	unchanged	-0.0265072	0.976214	0.0195339	unchanged	-0.905557	0.539569	0.378617	unchanged	12.2642	C25H40O4	867.609	2.444	--	--	LMGL01010037	Glycerolipids [GL]	Monoradylglycerols [GL01]	Monoacylglycerols [GL0101]	HMDB0011556	--	Organic compounds	Lipids and lipid-like molecules	Glycerolipids	Monoradylglycerols	Animals
neg_5224	PI(18:0/20:1(11Z))	55.2841	68.7461	78.1565	58.6417	40.5647	57.4439	210.736	171.852	197.219	-1.88803	0.00164776	1.08699	down	-1.51989	0.00181981	1.14273	down	0.368141	0.162207	0.748036	unchanged	-10.358	C47H89O13P	927.568	2.444	--	--	LMGP06010935	Glycerophospholipids [GP]	Glycerophosphoinositols [GP06]	Diacylglycerophosphoinositols [GP0601]	--	--	--	--	--	--	--
neg_523	N-jasmonoyl-dopamine	18.6559	15.7893	12.7107	11.5363	15.3324	13.4152	17.807	19.7798	16.1376	-0.415373	0.0421201	0.914375	unchanged	-0.188141	0.349492	0.558108	unchanged	0.227232	0.33381	0.564503	unchanged	2.58812	C20H27NO4	366.17	0.790483	--	--	LMFA02020212	Fatty Acyls [FA]	Octadecanoids [FA02]	Jasmonic acids [FA0202]	--	--	--	--	--	--	--
neg_5245	chlorovulone I	40.3694	35.8677	31.0347	72.4284	60.4534	93.066	42.2899	20.4599	22.0076	1.41458	0.0193484	0.98695	unchanged	0.339861	0.403259	0.521894	unchanged	-1.07472	0.0446171	1.02795	down	-8.56096	C21H29ClO4	401.147	2.45142	--	--	--	--	--	--	--	--	--	--	--	--	--
neg_5247	Jurubine	594.758	661.823	707.922	716.614	806.27	719.049	872.911	748.574	855.512	-0.143849	0.188683	0.69166	unchanged	-0.334428	0.0296088	1.00271	down	-0.190579	0.105072	0.831603	unchanged	-10.2148	C33H57NO8	594.395	2.45142	--	--	--	--	--	--	--	--	--	--	--	--	--
neg_5253	26,26,26-trifluoro-25-hydroxy-27-norvitamin D3	6.37395	5.65868	11.3029	8.95485e-07	8.95485e-07	8.95485e-07	1.42239	8.95485e-07	8.95485e-07	-19.0142	0.42265	0.493926	unchanged	4.03614	0.0462276	1.04348	up	23.0503	0.04829	1.04578	up	-5.24111	C26H39F3O2	939.59	2.45142	--	--	LMST03020024	Sterol Lipids [ST]	Secosteroids [ST03]	Vitamin D3 and derivatives [ST0302]	--	--	--	--	--	--	--
neg_527	PHDdiA-PG	8.95485e-07	8.95485e-07	8.95485e-07	15.5007	11.414	20.9196	8.95485e-07	8.95485e-07	8.95485e-07	24.0858	0.0285406	1.04428	up	0	1	0	unchanged	-24.0858	0.0285406	1.08665	down	-3.95324	C34H63O13P	731.372	0.790483	--	--	LMGP20060003	Glycerophospholipids [GP]	Oxidized glycerophospholipids [GP20]	Oxidized glycerophosphates [GP2006]	--	--	--	--	--	--	--
neg_5270	Prasinoxanthin	4.21418	8.68132	4.44951	3.43488	0.288782	109.447	4.96077	0.00111254	8.95485e-07	4.51146	0.420574	0.495753	unchanged	1.80556	0.135072	0.79963	unchanged	-2.7059	0.467244	0.46707	unchanged	36.4503	C40H56O4	1245.88	2.46612	--	--	LMPR01070200	Prenol Lipids [PR]	Isoprenoids [PR01]	C40 isoprenoids (tetraterpenes) [PR0107]	--	--	--	--	--	--	--
neg_5274	PS(18:3(6Z,9Z,12Z)/22:1(11Z))	32.6072	23.3221	22.3674	3.6936	8.95485e-07	8.95485e-07	112.814	73.3166	71.6287	-6.12485	0.0235447	1.05245	down	-1.719	0.0405504	1.05923	down	4.40585	0.00945769	1.10697	up	1.16219	C46H82NO10P	884.567	2.46612	--	--	LMGP03010393	Glycerophospholipids [GP]	Glycerophosphoserines [GP03]	Diacylglycerophosphoserines [GP0301]	--	--	--	--	--	--	--
neg_5286	1-(2-methoxy-19Z-hexacosenyl)-sn-glycero-3-phosphoserine	9.3572	11.7926	12.6994	8.95485e-07	1.85956	0.694352	18.3268	40.8406	54.0396	-5.47011	0.0710527	0.961504	unchanged	-1.74177	0.125242	0.916114	unchanged	3.72834	0.00243044	1.12312	up	15.1756	C33H66NO9P	672.432	2.49473	--	--	LMGP03060027	Glycerophospholipids [GP]	Glycerophosphoserines [GP03]	Monoalkylglycerophosphoserines [GP0306]	--	--	--	--	--	--	--
neg_5287	6alpha-Hydroxy-3,7-dioxo-5beta-cholan-24-oic Acid	277.936	311.008	297.676	90.7648	87.8648	76.2339	61.3212	49.6122	51.2307	0.65227	0.00642594	1.03534	up	2.45086	0.000454745	1.16362	up	1.79859	0.000407766	1.14367	up	5.15501	C24H36O5	853.515	2.49473	--	--	LMST04010440	Sterol Lipids [ST]	Bile acids and derivatives [ST04]	C24 bile acids, alcohols, and derivatives [ST0401]	--	--	--	--	--	--	--
neg_5302	Arabidopside D	169.683	176.056	180.95	86.2013	93.6691	89.8714	25.2548	22.0083	9.05078	2.26002	0.00149267	1.09228	up	3.22539	4.05439e-05	1.16449	up	0.965372	7.66864e-05	1.14476	up	20.0521	C51H80O17	999.528	2.50192	--	--	LMGL05010037	Glycerolipids [GL]	Glycosyldiradylglycerols [GL05]	Glycosyldiacylglycerols [GL0501]	--	--	--	--	--	--	--
neg_5305	Fucoxanthinol 3-myristate 3'-palmitate	109.506	115.236	55.6497	37.3442	30.554	29.0977	7.0647	10.406	8.95485e-07	2.47299	0.00298495	1.05807	up	4.00444	0.0407826	1.06937	up	1.53145	0.081853	0.974228	unchanged	-9.25851	C70H112O7	1099.8	2.50923	--	--	LMPR01070355	Prenol Lipids [PR]	Isoprenoids [PR01]	C40 isoprenoids (tetraterpenes) [PR0107]	--	--	--	--	--	--	--
neg_5307	Cholesteryl-6-O-(dimyristoyl-glycerophospho)-alpha-D-glucoside	121.87	119.687	155.886	28.024	32.0514	20.5526	74.7403	46.6393	64.1194	-1.20206	0.0361001	0.98539	unchanged	1.09934	0.0103695	1.08279	up	2.3014	0.00804562	1.12002	up	-9.17927	C64H115O13P	1167.8	2.50923	--	--	LMST05050031	Sterol Lipids [ST]	Steroid conjugates [ST05]	Other Steroid conjugates [ST0505]	--	--	--	--	--	--	--
neg_5318	Scillaren A	42.6865	37.3596	43.4239	8.95485e-07	8.95485e-07	8.95485e-07	137.497	167.697	231.522	-27.5739	0.0231679	1.05532	down	-2.12	0.0376221	1.0832	down	25.4539	0.00214772	1.14469	up	-14.8553	C36H52O13	691.323	2.50923	--	--	--	--	--	--	--	--	--	--	--	--	--
neg_5319	LMGP06020003	22.6378	13.8781	11.9042	76.4008	79.9713	88.8847	36.5113	38.4611	27.2152	1.26307	0.000733754	1.08051	up	-1.07754	0.0201473	1.03008	down	-2.34061	0.000205997	1.13644	down	-3.71731	C38H75O12P	789.466	2.50923	--	--	--	--	--	--	--	--	--	--	--	--	--
neg_5320	LMGP06020021	32974.3	37928.5	39928	18178.4	19740.9	18663.6	9233.8	8292.08	8808.12	1.10344	0.000202195	1.0986	up	2.07336	0.00474699	1.15523	up	0.96992	0.0100039	1.11907	up	8.27368	C41H81O12P	795.546	2.50923	--	--	--	--	--	--	--	--	--	--	--	--	--
neg_5321	PG(18:1(9Z)/22:2(13Z,16Z))	2977.93	3435.31	3498.08	1753.04	1914.95	1816.16	840.245	758.068	732.933	1.23417	0.000120638	1.0983	up	2.08798	0.00315754	1.15774	up	0.853809	0.00806365	1.11983	up	-18.5606	C46H85O10P	863.542	2.50923	--	--	LMGP04010338	Glycerophospholipids [GP]	Glycerophosphoglycerols [GP04]	Diacylglycerophosphoglycerols [GP0401]	--	--	--	--	--	--	--
neg_5323	PS(22:4(7Z,10Z,13Z,16Z)/22:0)	10.3904	6.99614	14.514	8.95485e-07	2.33112	5.55103	12.1291	5.69885	32.1754	-2.66537	0.216957	0.721868	unchanged	-0.648443	0.532557	0.400213	unchanged	2.01692	0.0460139	0.952822	unchanged	-12.2732	C50H90NO10P	930.589	2.50923	--	--	LMGP03010813	Glycerophospholipids [GP]	Glycerophosphoserines [GP03]	Diacylglycerophosphoserines [GP0301]	HMDB0112807	--	Organic compounds	Lipids and lipid-like molecules	Glycerophospholipids	Glycerophosphoserines	Animals
neg_5324	LMGP06030081	618.432	692.185	706.461	366.316	400.573	391.188	299.867	278.474	196.798	0.579206	0.0445344	0.981216	unchanged	1.37974	0.000630463	1.14495	up	0.800535	0.00429189	1.12633	up	-3.07411	C49H85O12P	931.545	2.50923	--	--	--	--	--	--	--	--	--	--	--	--	--
neg_5326	LMGP06020063	137.606	134.168	120.81	52.4394	39.1825	38.115	342.06	283.068	364.582	-2.93142	0.00569825	1.08867	down	-1.33401	0.0118162	1.13281	down	1.59741	0.000235196	1.13556	up	11.9447	C49H91O12P	937.605	2.50923	--	--	--	--	--	--	--	--	--	--	--	--	--
neg_5328	PE(18:2(9Z,12Z)/0:0)	17.9588	17.418	14.6016	8.95485e-07	2.34829	8.95485e-07	32.7258	12.2434	13.4047	-4.63564	0.104682	0.898062	unchanged	-0.224015	0.71598	0.236654	unchanged	4.41162	0.000394476	1.13451	up	39.8767	C23H44NO7P	1013.62	2.51678	--	--	LMGP02050011	Glycerophospholipids [GP]	Glycerophosphoethanolamines [GP02]	Monoacylglycerophosphoethanolamines [GP0205]	HMDB0011507	85046-18-0	Organic compounds	Lipids and lipid-like molecules	Glycerophospholipids	Glycerophosphoethanolamines	Animals
neg_5330	TG(22:1(13Z)/22:4(7Z,10Z,13Z,16Z)/22:5(7Z,10Z,13Z,16Z,19Z))[iso6]	16.2268	14.3375	11.2301	8.95485e-07	1.3408	0.0573947	8.95485e-07	8.95485e-07	8.95485e-07	18.9894	0.398487	0.519133	unchanged	23.8911	0.0107562	1.14309	up	4.90167	0.00732697	1.12149	up	-18.7876	C69H114O6	1073.81	2.52425	--	--	LMGL03012574	Glycerolipids [GL]	Triradylglycerols [GL03]	Triacylglycerols [GL0301]	--	--	--	--	--	--	--
neg_5337	beta-vinyl acrylic acid	10.2832	13.7945	13.4919	16.4	20.8502	17.3144	11.9436	15.3401	12.3897	0.459793	0.0481921	0.907028	unchanged	-0.0786042	0.674174	0.258877	unchanged	-0.538398	0.0340327	0.976233	unchanged	12.9312	C5H6O2	133.007	2.52425	--	--	LMFA01030099	Fatty Acyls [FA]	Fatty Acids and Conjugates [FA01]	Unsaturated fatty acids [FA0103]	--	--	--	--	--	--	--
neg_5339	16-L1-PhytoP	112.223	123.831	106.073	241.57	238.38	228.6	157.669	154.365	174.387	0.542663	0.00122975	1.0838	up	-0.507673	0.00441141	1.10676	down	-1.05034	8.21456e-05	1.14315	down	5.98591	C18H30O4	665.431	2.52425	--	--	--	--	--	--	--	--	--	--	--	--	--
neg_5341	1-dimethylarsinoyl-octadecane	81.2841	92.2399	92.3643	163.912	189.673	166.578	199.259	191.428	189.693	-0.158035	0.121193	0.835142	unchanged	-1.12618	3.48465e-05	1.16307	down	-0.968143	0.00342839	1.12461	down	6.68614	C20H43AsO	395.23	2.52425	--	--	LMFA11000718	Fatty Acyls [FA]	Hydrocarbons [FA11]	-	--	--	--	--	--	--	--
neg_5342	Heterofibrin A2	257.486	296.202	311.619	361.198	387.629	361.969	346.858	320.555	343.987	0.135241	0.0513047	0.893866	unchanged	-0.22507	0.0746869	0.936356	unchanged	-0.36031	0.019792	1.04964	down	-0.33533	C21H30O4	381.184	2.52425	--	--	LMFA07090164	Fatty Acyls [FA]	Fatty esters [FA07]	Fatty acid estolides [FA0709]	--	--	--	--	--	--	--
neg_5343	Digoxigenin	661.308	730.523	780.872	1045.58	1142.3	1047.79	776.022	671.76	743.289	0.562431	0.00142488	1.07066	up	-0.0121455	0.901382	0.0760574	unchanged	-0.574576	0.00171684	1.11103	down	-18.2491	C23H34O5	425.273	2.52425	--	--	--	--	--	--	HMDB0060731	--	Organic compounds	Lipids and lipid-like molecules	Steroids and steroid derivatives	Steroid lactones	Animals
neg_5347	Petromyzonol	38.6196	38.6024	35.852	87.4617	107.183	95.6066	53.9753	58.5197	34.0139	0.986314	0.00856427	1.02763	up	-0.373721	0.275956	0.691745	unchanged	-1.36003	0.00798958	1.12786	down	-14.511	C24H42O4	415.277	2.52425	C16258	--	LMST04010301	Sterol Lipids [ST]	Bile acids and derivatives [ST04]	C24 bile acids, alcohols, and derivatives [ST0401]	--	--	--	--	--	--	--
neg_5348	Prostratol F	27.0353	25.5148	10.895	44.0996	56.3324	41.5376	30.9245	27.675	6.52089	1.1244	0.0576589	0.90697	unchanged	-0.0376008	0.954999	0.0351652	unchanged	-1.162	0.0195151	1.01725	down	0.0290948	C25H28O4	427.168	2.52425	--	--	LMPK12140046	Polyketides [PK]	Flavonoids [PK12]	Flavanones [PK1214]	--	--	--	--	--	--	--
neg_5351	PA(21:4(6Z,9Z,12Z,15Z)/0:0)	72.3691	63.3158	80.765	128.927	112.621	89.1189	53.7567	40.5935	31.2421	1.39663	0.012474	1.02994	up	0.785284	0.0238047	1.02589	up	-0.611347	0.063887	0.958697	unchanged	43.8246	C24H41O7P	493.254	2.52425	--	--	LMGP10050003	Glycerophospholipids [GP]	Glycerophosphates [GP10]	Monoacylglycerophosphates [GP1005]	--	--	--	--	--	--	--
neg_5354	Cer(t18:1(6OH)/14:0(2OH))	163.282	180.574	248.534	82.9374	71.5171	80.6272	8.95485e-07	8.95485e-07	3.27044	6.16753	0.00089804	1.0999	up	7.50092	0.0169685	1.12877	up	1.33339	0.0423996	1.05163	up	-16.2255	C32H63NO5	576.431	2.52425	--	--	LMSP02010195	Sphingolipids [SP]	Ceramides [SP02]	N-acylsphingosines (ceramides) [SP0201]	--	--	--	--	--	--	--
neg_5355	FAHFA(18:1(9Z)/5-O-18:0)	74.6876	67.9168	54.7691	151.71	159.466	144.929	115.4	88.932	108.058	0.546017	0.0121866	1.03514	up	-0.662421	0.0203836	1.03884	down	-1.20844	0.000476374	1.13374	down	0.577821	C36H68O4	585.487	2.52425	--	--	LMFA07090025	Fatty Acyls [FA]	Fatty esters [FA07]	Fatty acid estolides [FA0709]	HMDB0112140	--	Organic compounds	Lipids and lipid-like molecules	Fatty Acyls	Fatty acids and conjugates	Animals
neg_5358	DG(17:2(9Z,12Z)/22:3(10Z,13Z,16Z)/0:0)[iso2]	10.2195	9.49213	6.1693	23.5211	19.3912	19.6581	5.13569	6.00884	5.35013	1.92348	0.00590182	1.08789	up	0.649892	0.123229	0.905336	unchanged	-1.27359	0.00262884	1.10157	down	2.45257	C42H72O5	677.514	2.51678	--	--	LMGL02010158	Glycerolipids [GL]	Diradylglycerols [GL02]	Diacylglycerols [GL0201]	--	--	--	--	--	--	--
neg_5361	Fasciculic acid C	59.8109	57.5163	34.7158	145.296	136.211	138.572	46.1606	42.4702	77.6431	1.3371	0.0130661	1.06618	up	-0.129082	0.748937	0.198598	unchanged	-1.46618	0.00416707	1.12946	down	11.0066	C38H63NO11	708.441	2.52425	--	--	--	--	--	--	HMDB0036440	126882-56-2	Organic compounds	Lipids and lipid-like molecules	Prenol lipids	Triterpenoids	Animals
neg_5362	PA(15:0/20:4(5Z,8Z,11Z,14Z))	41.7566	53.5123	37.8443	43.6544	33.2925	33.9563	76.6442	87.7947	75.7376	-1.11479	0.00119771	1.07482	down	-0.851442	0.00475904	1.10531	down	0.263353	0.276144	0.61931	unchanged	-3.02275	C38H67O8P	727.453	2.52425	--	--	LMGP10010152	Glycerophospholipids [GP]	Glycerophosphates [GP10]	Diacylglycerophosphates [GP1001]	HMDB0114821	--	Organic compounds	Lipids and lipid-like molecules	Glycerophospholipids	Glycerophosphates	Animals
neg_5366	PG(17:0/19:0)	75.7099	66.1914	68.8857	60.6801	39.7903	23.8333	12.9525	8.17048	17.2979	1.69391	0.107829	0.876413	unchanged	2.45582	0.000123857	1.15743	up	0.761918	0.105537	0.912448	unchanged	-9.31775	C42H83O10P	813.535	2.52425	--	--	LMGP04010237	Glycerophospholipids [GP]	Glycerophosphoglycerols [GP04]	Diacylglycerophosphoglycerols [GP0401]	--	--	--	--	--	--	--
neg_5368	4,4'-Diapophytofluene	47.3135	57.8525	73.4402	241.172	293.207	240.417	23.8096	55.8011	65.0745	2.4209	0.000987113	1.08235	up	0.303865	0.491021	0.420214	unchanged	-2.11703	0.00281382	1.12893	down	39.9227	C30H46	871.766	2.52425	C19840	--	LMPR01070141	Prenol Lipids [PR]	Isoprenoids [PR01]	C40 isoprenoids (tetraterpenes) [PR0107]	--	--	--	--	--	--	--
neg_537	Heterofibrin A1	1307.69	1517.55	1642.35	573.056	625.355	638.095	3580.84	3365.69	3596.8	-2.52129	0.000306987	1.10323	down	-1.23876	0.000125015	1.15922	down	1.28253	0.00984781	1.1208	up	-2.79342	C18H26O2	309.162	0.804783	--	--	LMFA01031204	Fatty Acyls [FA]	Fatty Acids and Conjugates [FA01]	Unsaturated fatty acids [FA0103]	--	--	--	--	--	--	--
neg_5371	LMGP06030073	226.482	269.903	280.882	94.3325	73.7228	89.0471	75.4279	71.0062	60.641	0.312189	0.0999618	0.817757	unchanged	1.90826	0.005007	1.14919	up	1.59607	0.00438952	1.12601	up	-1.94471	C47H83O12P	905.53	2.52425	--	--	--	--	--	--	--	--	--	--	--	--	--
neg_5372	(24RS)-28,28,28-trifluoro-25-hydroxyvitamin D2	13.0961	5.27142	11.8094	5.95946	2.58079	11.866	7.33646	44.7996	33.3129	-2.06605	0.184007	0.761147	unchanged	-1.50162	0.23498	0.737292	unchanged	0.56443	0.421789	0.470212	unchanged	-18.5013	C28H41F3O2	977.593	2.52425	--	--	LMST03010010	Sterol Lipids [ST]	Secosteroids [ST03]	Vitamin D2 and derivatives [ST0301]	--	--	--	--	--	--	--
neg_5375	campest-22E-en-3beta,4beta,5alpha,6alpha,8beta,14alpha,15alpha,25,28-nonol	17.9714	16.2589	8.95485e-07	7.75455	3.07631	8.95485e-07	14.4027	16.6656	25.5562	-2.38628	0.0259061	0.97415	unchanged	-0.72615	0.338258	0.570931	unchanged	1.66013	0.306451	0.615426	unchanged	2.8035	C28H48O9	1055.66	2.53183	--	--	LMST01031079	Sterol Lipids [ST]	Sterols [ST01]	Ergosterols and C24-methyl derivatives [ST0103]	--	--	--	--	--	--	--
neg_5384	rosafluine	77.7454	72.0805	73.5912	204.434	219.92	216.091	118.087	106.688	100.736	0.976368	0.000114578	1.09537	up	-0.542968	0.0143491	1.11347	down	-1.51934	0.0003271	1.14655	down	11.5072	C14H20O2	485.221	2.53183	--	--	LMFA05000696	Fatty Acyls [FA]	Fatty alcohols [FA05]	-	--	--	--	--	--	--	--
neg_5388	11Z,19-Eicosadienyl acetate	13323.4	14963.4	16022.6	15873.4	17412.8	16661.2	12034.6	10910.5	11669.5	0.52903	0.00110483	1.07969	up	0.356233	0.0388316	1.03319	up	-0.172797	0.12396	0.829464	unchanged	-3.04558	C22H40O2	357.276	2.53183	--	--	LMFA07010399	Fatty Acyls [FA]	Fatty esters [FA07]	Wax monoesters [FA0701]	--	--	--	--	--	--	--
neg_5394	Rhizochalinin D	8.95485e-07	8.95485e-07	2.96908	26.2416	29.9497	37.0361	8.95485e-07	8.95485e-07	8.95485e-07	25.0485	0.0102242	1.08251	up	20.0759	0.42265	0.522256	unchanged	-4.97267	0.00664495	1.12249	down	18.4025	C35H70N2O8	681.495	2.53183	--	--	LMSP01080039	Sphingolipids [SP]	Sphingoid bases [SP01]	Sphingoid base analogs [SP0108]	--	--	--	--	--	--	--
neg_5395	Cer(t18:1(6OH)/24:0)	44.22	37.7037	43.4497	169.765	177.567	179.409	86.0118	60.95	66.9296	1.30022	0.00201571	1.09167	up	-0.770647	0.0512896	1.03082	unchanged	-2.07086	9.4987e-06	1.14782	down	-8.6666	C42H83NO4	686.601	2.53183	--	--	LMSP02010140	Sphingolipids [SP]	Ceramides [SP02]	N-acylsphingosines (ceramides) [SP0201]	--	--	--	--	--	--	--
neg_5397	DG(18:2(9Z,12Z)/22:4(7Z,10Z,13Z,16Z)/0:0)[iso2]	3.97506	2.58892	0.805135	6.4576	6.14293	2.83408	8.95485e-07	1.92892	4.83309	1.19064	0.190138	0.686839	unchanged	0.124039	0.910693	0.069817	unchanged	-1.06661	0.146835	0.773234	unchanged	-4.6675	C43H72O5	713.533	2.53183	--	--	LMGL02010214	Glycerolipids [GL]	Diradylglycerols [GL02]	Diacylglycerols [GL0201]	HMDB0007263	--	Organic compounds	Lipids and lipid-like molecules	Glycerolipids	Diradylglycerols	Animals
neg_5398	PG(P-18:0/16:0)	15361.9	17756.6	19233.5	5211.83	5619.52	5242.81	4917.93	4655.21	4932	0.148178	0.0361356	0.944031	unchanged	1.85168	0.00760043	1.14946	up	1.7035	0.0079335	1.12964	up	22.9851	C40H79O9P	769.532	2.53183	--	--	LMGP04030034	Glycerophospholipids [GP]	Glycerophosphoglycerols [GP04]	1-(1Z-alkenyl),2-acylglycerophosphoglycerols [GP0403]	--	--	--	--	--	--	--
neg_5399	LMGP06020022	250.991	263.096	486.217	8.95485e-07	18.2489	8.95485e-07	8.95485e-07	10.2153	11.0373	-0.219822	0.895392	0.0784811	unchanged	5.55666	0.0504794	1.05721	unchanged	5.77648	0.0496559	1.04076	up	17.7305	C41H79O12P	1588.14	2.53183	--	--	--	--	--	--	--	--	--	--	--	--	--
neg_54	Kaempferol 7,4'-dimethyl ether 3-O-sulfate	17.4144	14.7519	14.4286	26.877	20.3978	23.722	16.8369	21.8792	18.2073	0.318734	0.125663	0.772028	unchanged	-0.28885	0.138142	0.813157	unchanged	-0.607583	0.03105	1.02194	down	-12.4957	C17H14O9S	833.06	0.490817	--	--	LMPK12112596	Polyketides [PK]	Flavonoids [PK12]	Flavones and Flavonols [PK1211]	--	--	--	--	--	--	--
neg_5406	3-Hydroxy-11-methyl-stearic acid	10.4598	12.0229	5.21879	10.2429	11.0373	7.83338	2.28529	7.95227	5.41353	0.895425	0.093038	0.842846	unchanged	0.823704	0.204955	0.707935	unchanged	-0.0717216	0.849858	0.118379	unchanged	-3.53621	C19H38O3	313.274	2.53923	--	--	LMFA01020407	Fatty Acyls [FA]	Fatty Acids and Conjugates [FA01]	Branched fatty acids [FA0102]	--	--	--	--	--	--	--
neg_5408	1-tauro-dinor-PGE1	32.4578	33.8797	46.0033	90.1895	88.7245	71.2923	35.2472	36.5781	28.9213	1.31239	0.00759775	1.06888	up	0.15715	0.486375	0.428012	unchanged	-1.15524	0.00488664	1.09383	down	-7.68871	C20H35NO7S	468.179	2.53923	--	--	LMFA08020298	Fatty Acyls [FA]	Fatty amides [FA08]	N-acyl amines [FA0802]	--	--	--	--	--	--	--
neg_5409	Callyspongendiol	69.1661	90.482	80.5932	76.6098	78.4131	102.243	94.996	83.3985	79.3895	-0.00290441	0.986564	0.0100628	unchanged	-0.101679	0.494541	0.412398	unchanged	-0.0987746	0.613352	0.305638	unchanged	-1.35653	C30H44O2	471.303	2.53923	--	--	LMFA05000723	Fatty Acyls [FA]	Fatty alcohols [FA05]	-	--	--	--	--	--	--	--
neg_5410	ascr#33	43.9198	47.5311	55.8287	53.5545	47.9972	59.0814	50.3362	57.3384	52.4604	0.0044809	0.967676	0.0239621	unchanged	-0.120731	0.36661	0.542611	unchanged	-0.125212	0.403213	0.487388	unchanged	5.24028	C25H46O6	477.301	2.53923	--	--	LMFA13040021	Fatty Acyls [FA]	Fatty acyl glycosides [FA13]	Ascarosides [FA1304]	--	--	--	--	--	--	--
neg_5411	PA(20:3(8Z,11Z,14Z)/0:0)	47.3168	46.9823	38.5535	318.437	354.323	309.413	56.8799	52.6937	64.6818	2.49477	0.0015265	1.09873	up	-0.391376	0.0402834	0.975761	unchanged	-2.88615	0.00162571	1.1439	down	3.63024	C23H41O7P	481.235	2.53923	--	--	LMGP10050028	Glycerophospholipids [GP]	Glycerophosphates [GP10]	Monoacylglycerophosphates [GP1005]	HMDB0062313	--	Organic compounds	Lipids and lipid-like molecules	Glycerophospholipids	Glycerophosphates	Animals
neg_5412	3-Hexaprenyl-4-hydroxybenzoic acid	136.238	150.968	137.853	155.145	162.395	150.698	322.633	280.123	313.048	-0.967798	0.00485355	1.08757	down	-1.10737	0.0027896	1.15156	down	-0.139577	0.0731596	0.896736	unchanged	-11.2715	C37H54O3	581.371	2.53923	C13425	--	LMPR02010045	Prenol Lipids [PR]	Quinones and hydroquinones [PR02]	Ubiquinones [PR0201]	HMDB0006816	65848-03-5	Organic compounds	Lipids and lipid-like molecules	Prenol lipids	Polyprenylphenols	Microbe,Animals
neg_5413	DG(18:1(9Z)/22:3(10Z,13Z,16Z)/0:0)[iso2]	277.884	314.62	330.613	545.433	613.664	567.189	385.46	361.89	369.256	0.628551	0.00519112	1.08129	up	-0.274535	0.0374749	1.0316	down	-0.903086	0.00062932	1.12928	down	9.30147	C43H76O5	693.55	2.53923	--	--	LMGL02010181	Glycerolipids [GL]	Diradylglycerols [GL02]	Diacylglycerols [GL0201]	--	--	--	--	--	--	--
neg_5414	PG(14:1(9Z)/18:2(9Z,12Z))	26.7087	16.9137	13.164	70.3215	56.5714	109.024	31.7114	27.3262	0.891651	1.97695	0.043393	0.935619	unchanged	-0.0777155	0.927078	0.0582871	unchanged	-2.05466	0.0548934	1.01008	unchanged	-22.4822	C38H69O10P	761.445	2.53923	--	--	LMGP04010121	Glycerophospholipids [GP]	Glycerophosphoglycerols [GP04]	Diacylglycerophosphoglycerols [GP0401]	--	--	--	--	--	--	--
neg_5415	PA(18:2(9Z,12Z)/20:4(5Z,8Z,11Z,14Z))	64.0003	60.3524	37.529	118.768	121.066	101.402	49.789	30.2342	48.0913	1.41334	0.00128588	1.07232	up	0.337506	0.343371	0.557353	unchanged	-1.07583	0.00561615	1.08618	down	-4.25705	C41H69O8P	765.468	2.53923	--	--	LMGP10010875	Glycerophospholipids [GP]	Glycerophosphates [GP10]	Diacylglycerophosphates [GP1001]	HMDB0114961	--	Organic compounds	Lipids and lipid-like molecules	Glycerophospholipids	Glycerophosphates	Animals
neg_5416	Scillarenin	69.7675	76.3231	67.0444	125.288	129.647	98.7511	108.282	88.0321	78.7588	0.362652	0.114932	0.784134	unchanged	-0.368047	0.131248	0.873655	unchanged	-0.7307	0.0319838	1.0567	down	6.16282	C24H32O4	767.458	2.53923	--	--	--	--	--	--	--	--	--	--	--	--	--
neg_5418	PG(18:1(9Z)/21:0)	70.215	75.519	96.9846	83.6601	79.8758	85.1984	73.7006	86.4816	83.8576	0.0274889	0.737664	0.201904	unchanged	-0.00783284	0.964434	0.0289871	unchanged	-0.0353217	0.830902	0.137884	unchanged	-8.77856	C45H87O10P	817.589	2.53923	--	--	LMGP04010336	Glycerophospholipids [GP]	Glycerophosphoglycerols [GP04]	Diacylglycerophosphoglycerols [GP0401]	--	--	--	--	--	--	--
neg_542	Erythromycin E	10.8783	13.8857	5.37161	2.35974	5.24557	0.86554	26.7864	43.2794	47.6841	-3.79708	0.025329	1.04077	down	-1.96619	0.0311494	1.05822	down	1.83089	0.0823358	0.907903	unchanged	3.98944	C37H65NO14	746.436	0.797633	C06634	--	LMPK04000011	Polyketides [PK]	Macrolides and lactone polyketides [PK04]	-	--	--	--	--	--	--	--
neg_5420	(24R)-24,25-dihydroxyvitamin D2 / (24R)-24,25-dihydroxyergocalciferol	138.997	129.742	192.118	129.046	164.304	128.483	186.003	169.12	222.328	-0.453028	0.062198	0.88034	unchanged	-0.325379	0.19786	0.716784	unchanged	0.127649	0.604213	0.316042	unchanged	-1.69697	C28H44O3	901.655	2.53923	--	--	LMST03010048	Sterol Lipids [ST]	Secosteroids [ST03]	Vitamin D2 and derivatives [ST0301]	--	--	--	--	--	--	--
neg_5422	PI(21:0/22:6(4Z,7Z,10Z,13Z,16Z,19Z))	56.6419	59.291	43.1796	9.03842	2.7952	3.21461	5.69756	6.25448	8.95485e-07	0.332338	0.734506	0.19778	unchanged	3.73472	0.00463881	1.14074	up	3.40238	0.0048467	1.1217	up	-31.2512	C52H89O13P	973.524	2.53923	--	--	LMGP06010005	Glycerophospholipids [GP]	Glycerophosphoinositols [GP06]	Diacylglycerophosphoinositols [GP0601]	--	--	--	--	--	--	--
neg_5425	TG(20:1(11Z)/20:3(8Z,11Z,14Z)/22:1(13Z))[iso6]	328.1	308.08	361.86	404.48	504.913	441.283	499.538	462.198	521.105	-0.134681	0.279991	0.600645	unchanged	-0.571194	0.00233633	1.12193	down	-0.436513	0.0373903	1	unchanged	3.94687	C65H116O6	1027.85	2.55388	--	--	LMGL03011857	Glycerolipids [GL]	Triradylglycerols [GL03]	Triacylglycerols [GL0301]	--	--	--	--	--	--	--
neg_5429	Fucoxanthinol 3-heptadecanoate 3'-palmitoleate	276.904	263.958	278.43	227.259	266.037	236.406	205.906	193.489	232.105	0.208525	0.115492	0.782162	unchanged	0.375595	0.0198594	1.08737	up	0.16707	0.11127	0.880014	unchanged	27.0965	C73H116O7	1103.89	2.54657	--	--	LMPR01070339	Prenol Lipids [PR]	Isoprenoids [PR01]	C40 isoprenoids (tetraterpenes) [PR0107]	--	--	--	--	--	--	--
neg_5433	omega-linoleoyloxy-Cer(t18:1(6OH)/36:0)	34.3873	42.657	54.6767	33.1345	25.753	39.2601	46.6171	48.7286	50.0805	-0.567262	0.0486085	0.983488	unchanged	-0.142802	0.520606	0.417144	unchanged	0.42446	0.199059	0.712981	unchanged	30.4052	C72H137NO6	1157.08	2.55388	--	--	LMSP02040174	Sphingolipids [SP]	Ceramides [SP02]	Acylceramides [SP0204]	--	--	--	--	--	--	--
neg_5437	TG(12:0/13:0/17:2(9Z,12Z))[iso6]	55.2108	55.0075	57.6281	44.7147	51.8404	32.6838	35.3982	52.1948	55.8529	-0.150467	0.604281	0.299152	unchanged	0.226636	0.325132	0.628591	unchanged	0.377103	0.145063	0.863653	unchanged	-3.46455	C45H82O6	1496.23	2.54657	--	--	LMGL03013185	Glycerolipids [GL]	Triradylglycerols [GL03]	Triacylglycerols [GL0301]	--	--	--	--	--	--	--
neg_5438	2-dehydro-3-deoxy-D-arabinonic acid	45.8141	59.2861	63.0451	58.3174	62.0197	64.9507	61.0207	53.128	58.9698	0.0980085	0.256441	0.612446	unchanged	-0.0420511	0.792901	0.166389	unchanged	-0.14006	0.393042	0.525175	unchanged	2.80716	C5H8O5	169.012	2.54657	C03826	Pentose and glucuronate interconversions(ko00040);;Ascorbate and aldarate metabolism(ko00053);;Metabolic pathways(ko01100)	LMFA01050474	Fatty Acyls [FA]	Fatty Acids and Conjugates [FA01]	Hydroxy fatty acids [FA0105]	--	--	--	--	--	--	--
neg_5440	9-amino-nonanoic acid	28.1008	26.7985	25.406	30.619	32.0362	29.6844	36.0285	38.1094	39.5673	-0.300276	0.00677301	1.04396	down	-0.50173	0.00134531	1.13788	down	-0.201454	0.0185103	1.02101	down	2.05023	C9H19NO2	405.298	2.55388	--	--	LMFA01100010	Fatty Acyls [FA]	Fatty Acids and Conjugates [FA01]	Amino fatty acids [FA0110]	--	--	--	--	--	--	--
neg_5442	bhas#30	105.647	114.949	113.564	99.8032	115.711	101.36	126.328	112.728	115.822	-0.163414	0.127115	0.769505	unchanged	-0.0867829	0.2495	0.659712	unchanged	0.0766312	0.392275	0.509082	unchanged	-7.95918	C23H44O7	431.298	2.55388	--	--	LMFA13040046	Fatty Acyls [FA]	Fatty acyl glycosides [FA13]	Ascarosides [FA1304]	--	--	--	--	--	--	--
neg_5445	(6RS)-6,19-epidioxy-24,24-difluoro-25-hydroxy-6,19-dihydrovitamin D3 / (6RS)-6,19-epidioxy-24,24-difluoro-25-hydroxy-6,19-dihydrocholecalciferol	119.026	122.016	120.989	134.303	134.31	143.749	115.459	105.327	116.34	0.290621	0.00631632	1.03365	up	0.102824	0.136221	0.878685	unchanged	-0.187797	0.0263689	1.07119	down	18.5117	C27H42F2O4	503.283	2.54657	--	--	LMST03020146	Sterol Lipids [ST]	Secosteroids [ST03]	Vitamin D3 and derivatives [ST0302]	--	--	--	--	--	--	--
neg_5447	Palmitoleoyl-EA	15.5868	16.5999	16.4402	27.058	22.8468	22.7928	28.1522	31.7675	40.639	-0.468056	0.115882	0.839779	unchanged	-1.04821	0.0421066	1.07295	down	-0.580153	0.0250582	1.0817	down	41.7222	C18H35NO2	639.557	2.55388	--	--	LMFA08040043	Fatty Acyls [FA]	Fatty amides [FA08]	N-acyl ethanolamines (endocannabinoids) [FA0804]	HMDB0013648	94421-67-7	Organic compounds	Organic nitrogen compounds	Organonitrogen compounds	Amines	Animals
neg_5449	PE(18:0/18:4(6Z,9Z,12Z,15Z))	119.372	120.836	130.26	205.791	177.418	188.666	110.993	74.7831	89.7984	1.05326	0.00220289	1.06654	up	0.426905	0.0830267	0.958271	unchanged	-0.626352	0.00725011	1.1112	down	-8.71142	C41H74NO8P	738.501	2.54657	--	--	LMGP02011203	Glycerophospholipids [GP]	Glycerophosphoethanolamines [GP02]	Diacylglycerophosphoethanolamines [GP0201]	HMDB0008997	--	Organic compounds	Lipids and lipid-like molecules	Glycerophospholipids	Glycerophosphoethanolamines	Animals
neg_5450	CerP(d18:1/26:1(17Z))	1486.92	1747.61	1799.05	1873.25	2133.05	2005.21	2396.92	2079.26	2232.94	-0.158398	0.123961	0.773793	unchanged	-0.414539	0.0138566	1.05361	down	-0.256141	0.0597065	0.919624	unchanged	-3.40887	C44H86NO6P	790.586	2.55388	--	--	--	--	--	--	--	--	--	--	--	--	--
neg_5452	PA(22:2(13Z,16Z)/20:0)	84.3605	97.3118	94.6276	95.0312	105.681	104.881	119.042	99.7218	90.0638	-0.0151871	0.914915	0.064678	unchanged	-0.160566	0.336542	0.583224	unchanged	-0.145379	0.136444	0.785037	unchanged	2.43464	C45H85O8P	805.575	2.54657	--	--	LMGP10010774	Glycerophospholipids [GP]	Glycerophosphates [GP10]	Diacylglycerophosphates [GP1001]	HMDB0115308	--	Organic compounds	Lipids and lipid-like molecules	Glycerophospholipids	Glycerophosphates	Animals
neg_5453	(5Z,8Z)-3-hydroxytetradecadienoylcarnitine	20.473	16.1915	12.2121	28.5099	18.0733	14.4626	6.65562	51.5072	34.0401	-0.594923	0.515949	0.391308	unchanged	-0.91567	0.383972	0.559477	unchanged	-0.320747	0.460602	0.444519	unchanged	-31.2072	C21H37NO5	825.524	2.55388	--	--	LMFA07070019	Fatty Acyls [FA]	Fatty esters [FA07]	Fatty acyl carnitines [FA0707]	HMDB0240755	--	Organic compounds	Lipids and lipid-like molecules	Fatty Acyls	Fatty acid esters	Animals
neg_5455	LMGP06030033	2.87288	2.92986	8.95485e-07	8.95485e-07	8.95485e-07	8.95485e-07	0.379559	1.28386	8.95485e-07	-19.24	0.282655	0.650336	unchanged	1.80258	0.288724	0.645452	unchanged	21.0426	0.183543	0.813007	unchanged	1.34326	C42H81O12P	853.546	2.54657	--	--	--	--	--	--	--	--	--	--	--	--	--
neg_5458	PS(22:4(7Z,10Z,13Z,16Z)/22:2(13Z,16Z))	30.6389	28.2454	18.6007	38.4488	32.7939	13.9532	27.0779	57.0719	59.1907	-0.750591	0.210173	0.668852	unchanged	-0.887457	0.158234	0.825583	unchanged	-0.136866	0.776708	0.176685	unchanged	2.99215	C50H86NO10P	926.571	2.54657	--	--	LMGP03010815	Glycerophospholipids [GP]	Glycerophosphoserines [GP03]	Diacylglycerophosphoserines [GP0301]	HMDB0112809	--	Organic compounds	Lipids and lipid-like molecules	Glycerophospholipids	Glycerophosphoserines	Animals
neg_5459	Sulfated Dihydromenaquinone-9	397.869	454.468	465.785	438.763	474.426	469.739	728.068	665.756	663.974	-0.573375	0.00238012	1.08073	down	-0.642618	0.0011582	1.135	down	-0.0692425	0.430009	0.475501	unchanged	-22.8986	C56H82O6S	927.561	2.55388	--	--	LMPR02010038	Prenol Lipids [PR]	Quinones and hydroquinones [PR02]	Ubiquinones [PR0201]	--	--	--	--	--	--	--
neg_5467	20:3 Campesterol ester	68407.7	79961.7	84453.7	66845.4	74520.2	69677.1	132988	118445	124533	-0.833065	0.00130984	1.08847	down	-0.691365	0.0018093	1.128	down	0.1417	0.267482	0.650935	unchanged	17.1468	C48H80O2	723.597	2.56108	--	--	LMST01020079	Sterol Lipids [ST]	Sterols [ST01]	Steryl esters [ST0102]	--	--	--	--	--	--	--
neg_5470	PG(17:1(9Z)/22:2(13Z,16Z))	10.9777	12.7516	4.66186	8.03577	6.47763	3.81592	2.32733	11.4379	13.0252	-0.547565	0.494862	0.407615	unchanged	0.0837199	0.904183	0.0741426	unchanged	0.631285	0.310672	0.598878	unchanged	-18.1071	C45H83O10P	849.527	2.56108	--	--	LMGP04010275	Glycerophospholipids [GP]	Glycerophosphoglycerols [GP04]	Diacylglycerophosphoglycerols [GP0401]	--	--	--	--	--	--	--
neg_5473	PG(17:0/0:0)	76.859	81.8722	72.1406	74.5403	67.8794	85.529	114.26	109.207	116.201	-0.575417	0.0099992	1.05872	down	-0.557035	0.000734039	1.14655	down	0.0183821	0.878276	0.0949409	unchanged	-24.4314	C23H47O9P	995.56	2.56108	--	--	LMGP04050033	Glycerophospholipids [GP]	Glycerophosphoglycerols [GP04]	Monoacylglycerophosphoglycerols [GP0405]	--	--	--	--	--	--	--
neg_5475	TG(22:0/22:2(13Z,16Z)/22:4(7Z,10Z,13Z,16Z))[iso6]	277.485	245.95	273.361	197.129	199.566	140.539	567.247	530.01	677.162	-1.72373	0.00472912	1.07578	down	-1.15506	0.0143938	1.1251	down	0.568663	0.0284143	1.02788	up	34.8784	C69H122O6	1081.93	2.56825	--	--	LMGL03012532	Glycerolipids [GL]	Triradylglycerols [GL03]	Triacylglycerols [GL0301]	--	--	--	--	--	--	--
neg_5481	2alpha-(benzyloxy)-1alpha,25-dihydroxy-19-norvitamin D3 / 2alpha-(benzyloxy)-1alpha,25-dihydroxy-19-norcholecalciferol	335.114	427.706	401.761	415.16	467.764	442.985	507.444	431.421	437.222	-0.0535895	0.597879	0.308306	unchanged	-0.240761	0.129244	0.806758	unchanged	-0.187171	0.182881	0.74697	unchanged	15.8875	C33H50O4	545.348	2.56825	--	--	LMST03020551	Sterol Lipids [ST]	Secosteroids [ST03]	Vitamin D3 and derivatives [ST0302]	--	--	--	--	--	--	--
neg_5483	TG(12:0/12:0/18:0)[iso3]	120.494	118.973	131.37	116.757	130.32	125.632	112.799	131.461	112.554	0.0628793	0.521151	0.371386	unchanged	0.0556166	0.567026	0.351638	unchanged	-0.00726269	0.916262	0.0637262	unchanged	-23.7498	C45H86O6	743.6	2.56825	--	--	LMGL03012637	Glycerolipids [GL]	Triradylglycerols [GL03]	Triacylglycerols [GL0301]	HMDB0107940	--	Organic compounds	Lipids and lipid-like molecules	Glycerolipids	Triradylcglycerols	Animals
neg_5484	PA(17:0/22:0)	1076.61	1187.06	1201.11	1044.82	1141.64	974.585	1533.89	1404.78	1490.39	-0.486601	0.00287576	1.06075	down	-0.354237	0.00419826	1.1053	down	0.132364	0.183021	0.723826	unchanged	1.27987	C42H83O8P	781.553	2.56825	--	--	LMGP10010242	Glycerophospholipids [GP]	Glycerophosphates [GP10]	Diacylglycerophosphates [GP1001]	--	--	--	--	--	--	--
neg_5493	1beta-butyl-1alpha,25-dihydroxyvitamin D3 / 1beta-butyl-1alpha,25-dihydroxycholecalciferol	102.16	116.842	126.372	130.694	167.786	134.272	224.343	230.917	251.772	-0.708233	0.00457279	1.05366	down	-1.03362	0.000428569	1.14935	down	-0.325386	0.117136	0.835691	unchanged	2.08304	C31H52O3	507.362	2.57543	--	--	LMST03020496	Sterol Lipids [ST]	Secosteroids [ST03]	Vitamin D3 and derivatives [ST0302]	--	--	--	--	--	--	--
neg_5494	24alpha,25-dihydroxy-1alpha-hydroxymethyl-26,27-dimethyl-24a-homo-22-oxavitamin D3 / 24alpha,25-dihydroxy-1alpha-hydroxymethyl-26,27-dimethyl-24a-homo-22-oxacholecalciferol	41.8745	37.3895	31.9281	41.4666	35.2547	29.4959	53.7045	40.3523	32.6221	-0.25416	0.402329	0.480286	unchanged	-0.188122	0.505701	0.413805	unchanged	0.0660374	0.73155	0.208466	unchanged	-5.50336	C30H50O5	525.333	2.58258	--	--	LMST03020570	Sterol Lipids [ST]	Secosteroids [ST03]	Vitamin D3 and derivatives [ST0302]	--	--	--	--	--	--	--
neg_5495	Penicisteroid G	252.131	293.184	255.418	292.826	322.226	301.368	294.99	260.769	280.257	0.132477	0.113439	0.786866	unchanged	-0.0622103	0.517762	0.391659	unchanged	-0.194687	0.0808366	0.88927	unchanged	5.7457	C30H50O6	527.338	2.57543	--	--	LMST01031168	Sterol Lipids [ST]	Sterols [ST01]	Ergosterols and C24-methyl derivatives [ST0103]	--	--	--	--	--	--	--
neg_5497	PG(18:3(9Z,12Z,15Z)/21:0)	802.571	936.642	897.111	785.065	861.422	848.206	1107.35	972.983	1039.81	-0.322749	0.0157075	1.01293	down	-0.243083	0.0440248	0.961119	unchanged	0.0796657	0.37705	0.522299	unchanged	3.58945	C45H83O10P	859.574	2.57543	--	--	LMGP04010419	Glycerophospholipids [GP]	Glycerophosphoglycerols [GP04]	Diacylglycerophosphoglycerols [GP0401]	--	--	--	--	--	--	--
neg_5498	LMGP06030072	563.765	603.25	605.367	475.478	511.867	499.765	653.516	603.397	635.394	-0.347635	0.00244824	1.06695	down	-0.0944553	0.115966	0.825988	unchanged	0.253179	0.00613639	1.08054	up	6.98321	C47H85O12P	871.577	2.57543	--	--	--	--	--	--	--	--	--	--	--	--	--
neg_5502	PE(O-20:0/22:4(7Z,10Z,13Z,16Z))	89.6893	91.1252	82.1294	69.8099	61.9778	57.7447	94.1554	82.8134	85.2625	-0.468395	0.0080027	1.02306	down	0.00391535	0.959948	0.0323543	unchanged	0.47231	0.00646142	1.07864	up	-18.14	C47H88NO7P	830.59	2.58975	--	--	LMGP02020088	Glycerophospholipids [GP]	Glycerophosphoethanolamines [GP02]	1-alkyl,2-acylglycerophosphoethanolamines [GP0202]	--	--	--	--	--	--	--
neg_5506	acetyl-2'-(5''-phosphoribosyl)-3'-dephospho-CoA	1.75309	2.76804	8.95485e-07	0.729427	0.0800869	8.95485e-07	8.95485e-07	1.26535	8.95485e-07	-0.644407	0.772103	0.172447	unchanged	1.83714	0.319246	0.596653	unchanged	2.48155	0.262197	0.680963	unchanged	-12.1353	C28H46N7O21P3S	976.126	2.60403	--	--	LMFA07050280	Fatty Acyls [FA]	Fatty esters [FA07]	Fatty acyl CoAs [FA0705]	--	--	--	--	--	--	--
neg_551	13-tetradecen-2,4-diyn-1-ol	18.7778	16.8507	18.5317	12.9343	12.8368	10.1951	33.6496	32.716	39.3274	-1.55517	0.00289754	1.0846	down	-0.964577	0.0095217	1.13272	down	0.59059	0.00729455	1.08273	up	4.46707	C14H20O	249.151	0.81195	--	--	LMFA05000016	Fatty Acyls [FA]	Fatty alcohols [FA05]	-	--	--	--	--	--	--	--
neg_5513	3Z,6Z,9Z,12Z,15Z-Tricosapentaene	312.067	341.107	355.666	2251.95	2549.42	2348.6	414.779	370.859	383.304	2.61274	0.00158283	1.10045	up	-0.212506	0.0434536	0.96246	unchanged	-2.82524	0.00150946	1.14521	down	-3.78251	C23H38	349.266	2.6255	--	--	LMFA11000180	Fatty Acyls [FA]	Hydrocarbons [FA11]	-	--	--	--	--	--	--	--
neg_5515	ZK 168281	3082.24	3605.15	3769.35	4451.9	4856.88	4585.2	8778.61	8352.55	8774.3	-0.898797	3.3571e-05	1.10011	down	-1.30882	8.43908e-05	1.16224	down	-0.410027	0.0149548	1.06111	down	-1.91426	C32H46O5	509.326	2.6255	--	--	LMST03020622	Sterol Lipids [ST]	Secosteroids [ST03]	Vitamin D3 and derivatives [ST0302]	--	--	--	--	--	--	--
neg_5516	catechin 3-octadecanoate	82.1818	95.2357	90.6302	116.911	130.705	123.351	227.625	233.058	230.116	-0.896972	0.000358677	1.10126	down	-1.36578	0.000138243	1.16584	down	-0.468803	0.00343499	1.0943	down	12.7958	C33H48O7	577.322	2.6255	--	--	LMPK12020290	Polyketides [PK]	Flavonoids [PK12]	Flavans, Flavanols and Leucoanthocyanidins [PK1202]	--	--	--	--	--	--	--
neg_5517	PC(16:0/3:1(2E))	10.5233	17.0666	7.38453	29.0975	27.5113	3.08417	43.6395	78.2279	59.879	-1.6063	0.037136	0.929613	unchanged	-2.37755	0.031357	1.07542	down	-0.771257	0.435863	0.483757	unchanged	-1.17672	C27H52NO8P	594.341	2.63265	--	--	LMGP01010668	Glycerophospholipids [GP]	Glycerophosphocholines [GP01]	Diacylglycerophosphocholines [GP0101]	--	--	--	--	--	--	--
neg_552	Ginsenoyne C	2553.79	3009.31	3202.64	1649.45	1818.65	1775.35	5887.09	5331.51	5882.28	-1.70548	0.00115538	1.09964	down	-0.964123	0.000482228	1.14674	down	0.741361	0.020137	1.08851	up	-12.5151	C17H24O3	311.158	0.81195	--	--	LMFA05000662	Fatty Acyls [FA]	Fatty alcohols [FA05]	-	HMDB0038994	139163-35-2	Organic compounds	Lipids and lipid-like molecules	Fatty Acyls	Fatty alcohols	Animals
neg_5524	PI(14:1(9Z)/22:4(7Z,10Z,13Z,16Z))	595.704	632.035	645.718	395.307	421.902	389.652	2569.3	2423.74	2442.66	-2.62321	0.000281595	1.10366	down	-1.98877	0.000194542	1.16617	down	0.634443	0.000527957	1.13477	up	-14.5786	C45H77O13P	901.496	2.66125	--	--	LMGP06010105	Glycerophospholipids [GP]	Glycerophosphoinositols [GP06]	Diacylglycerophosphoinositols [GP0601]	--	--	--	--	--	--	--
neg_5527	fumarylacetic acid	32.4249	39.0284	39.4671	36.0652	44.821	38.8905	38.0384	35.0712	39.3887	0.090443	0.462631	0.429047	unchanged	-0.0203797	0.852656	0.116677	unchanged	-0.110823	0.440072	0.453211	unchanged	-3.09978	C6H6O5	192.99	2.70413	--	--	LMFA01170067	Fatty Acyls [FA]	Fatty Acids and Conjugates [FA01]	Dicarboxylic acids [FA0117]	--	--	--	--	--	--	--
neg_553	Azadirachtin A	8.95485e-07	0.941627	3.79154	34.8437	26.5439	41.3212	8.95485e-07	0.402732	8.95485e-07	7.99452	0.0152928	1.07157	up	3.55491	0.332518	0.621536	unchanged	-4.43961	0.0122618	1.10963	down	-12.3121	C35H44O16	755.223	0.81195	--	--	--	--	--	--	--	--	--	--	--	--	--
neg_5535	LMGP06020079	201.033	186.391	128.821	182.253	184.272	198.168	229.968	196.1	150.954	-0.0311579	0.875647	0.0964479	unchanged	-0.160568	0.558448	0.354241	unchanged	-0.129411	0.542932	0.386217	unchanged	-6.60122	C43H79O12P	839.5	2.73917	--	--	--	--	--	--	--	--	--	--	--	--	--
neg_5536	PI(19:0/19:0)	118.799	114.291	116.428	98.8576	96.2341	92.6665	156.811	183.667	165.515	-0.814261	0.00891959	1.07833	down	-0.533747	0.0199542	1.11665	down	0.280514	0.00114353	1.12382	up	0.79716	C47H91O13P	929.59	2.73917	--	--	LMGP06010837	Glycerophospholipids [GP]	Glycerophosphoinositols [GP06]	Diacylglycerophosphoinositols [GP0601]	--	--	--	--	--	--	--
neg_5539	Hippuristanolide	53.6326	44.9859	40.5515	72.3965	53.1242	49.3579	58.7422	50.2587	46.1027	0.173121	0.472465	0.418957	unchanged	-0.156384	0.376803	0.518823	unchanged	-0.329505	0.236206	0.680696	unchanged	-24.9815	C30H44O6	1045.6	2.75347	--	--	LMST01090006	Sterol Lipids [ST]	Sterols [ST01]	Furospirostanols and derivatives [ST0109]	--	--	--	--	--	--	--
neg_5550	Taurochenodeoxycholic acid	20.6106	18.5965	27.4581	32.6986	30.0495	34.8445	0.298857	18.3311	11.6336	1.68919	0.0431552	0.993982	unchanged	1.13936	0.133032	0.835853	unchanged	-0.549836	0.0420547	0.992013	unchanged	11.6212	C26H45NO6S	1057.62	2.76062	--	--	--	--	--	--	HMDB0242411	--	Organic compounds	Lipids and lipid-like molecules	Steroids and steroid derivatives	Bile acids, alcohols and derivatives	Animals
neg_5555	PA(13:0/20:3(8Z,11Z,14Z))	1100.2	1271.65	1226.07	1363.17	1435.31	1386.37	1527.41	1429.67	1447.48	-0.0738208	0.125341	0.779047	unchanged	-0.291837	0.0172128	1.06785	down	-0.218016	0.046617	1.00019	down	-13.6727	C36H65O8P	655.425	2.76062	--	--	LMGP10010083	Glycerophospholipids [GP]	Glycerophosphates [GP10]	Diacylglycerophosphates [GP1001]	--	--	--	--	--	--	--
neg_5557	PI(15:0/22:1(11Z))	23.5884	18.5627	29.0729	11.2364	8.95485e-07	8.95485e-07	49.4182	51.3648	62.1012	-3.85759	0.000754966	1.08005	down	-1.19341	0.00438127	1.11043	down	2.66418	0.0155789	1.03524	up	-18.695	C46H87O13P	899.547	2.76062	--	--	LMGP06010125	Glycerophospholipids [GP]	Glycerophosphoinositols [GP06]	Diacylglycerophosphoinositols [GP0601]	--	--	--	--	--	--	--
neg_5561	PI(19:0/22:2(13Z,16Z))	390.182	412.433	422.486	475.32	494.803	429.015	517.99	516.591	508.178	-0.140974	0.130363	0.852147	unchanged	-0.332612	0.00449482	1.14742	down	-0.191637	0.0782615	0.920407	unchanged	-14.7019	C50H93O13P	967.591	2.76062	--	--	LMGP06010445	Glycerophospholipids [GP]	Glycerophosphoinositols [GP06]	Diacylglycerophosphoinositols [GP0601]	--	--	--	--	--	--	--
neg_5567	Quercetin 3-sulfate-7-alpha-arabinopyranoside	43.0424	54.6706	58.2384	56.1796	55.8404	33.6142	38.5767	39.2509	23.9854	0.516428	0.189314	0.697419	unchanged	0.615174	0.0564792	0.93401	unchanged	0.0987464	0.718567	0.220624	unchanged	-1.27687	C20H18O14S	1073.08	2.76777	--	--	LMPK12112278	Polyketides [PK]	Flavonoids [PK12]	Flavones and Flavonols [PK1211]	--	--	--	--	--	--	--
neg_557	PE(16:1(9Z)/0:0)	1.58654	1.23181	1.854	89.3828	103.942	131.616	3.97946	5.02127	8.95485e-07	5.17399	0.0125575	1.07498	up	-0.945891	0.445561	0.495463	unchanged	-6.11988	0.0131812	1.11967	down	-20.2935	C21H42NO7P	472.235	0.819083	--	--	LMGP02050010	Glycerophospholipids [GP]	Glycerophosphoethanolamines [GP02]	Monoacylglycerophosphoethanolamines [GP0205]	HMDB0011504	--	Organic compounds	Lipids and lipid-like molecules	Glycerophospholipids	Glycerophosphoethanolamines	Microbe,Animals
neg_558	PI(17:1(10Z)/0:0)	3396.87	3813.75	3898.31	79829.1	88585.3	84529.8	7395.57	6470.85	6756.96	3.61647	0.000947894	1.1024	up	-0.892563	0.00163949	1.14529	down	-4.50903	0.000946534	1.14723	down	-14.288	C26H49O12P	619.257	0.819083	--	--	LMGP06050003	Glycerophospholipids [GP]	Glycerophosphoinositols [GP06]	Monoacylglycerophosphoinositols [GP0605]	--	--	--	--	--	--	--
neg_5580	iso-1,2-octadecanediol	654.329	778.708	725.635	2333.41	2528.38	2353.96	948.833	878.942	864.082	1.42255	0.000385572	1.10043	up	-0.318457	0.0194198	1.04389	down	-1.741	0.000103261	1.14542	down	-0.0889557	C18H38O2	307.262	2.76777	--	--	LMFA05000070	Fatty Acyls [FA]	Fatty alcohols [FA05]	-	--	--	--	--	--	--	--
neg_5581	3alpha-androstanediol	8.90312	11.4007	11.4929	63.17	72.3441	67.811	8.95485e-07	8.95485e-07	8.95485e-07	26.1735	0.00152348	1.10142	up	23.4967	0.00634513	1.15311	up	-2.67684	0.000921368	1.1441	down	2.42581	C19H32O2	337.239	2.76777	C07632	--	--	--	--	--	HMDB0000495	25126-76-5	Organic compounds	Lipids and lipid-like molecules	Glycerophospholipids	Glycerophosphocholines	Animals
neg_5584	9,9-dimethoxy-nonanoic acid	34.2131	36.5169	26.6041	105.615	102.809	111.22	132.203	134.18	129.701	-0.30934	0.00270021	1.0792	down	-2.02479	0.00015611	1.16532	down	-1.71545	5.77224e-05	1.14328	down	-4.04058	C11H22O4	495.316	2.76777	--	--	LMFA01080019	Fatty Acyls [FA]	Fatty Acids and Conjugates [FA01]	Methoxy fatty acids [FA0108]	--	--	--	--	--	--	--
neg_559	Deoxyelephantopin	10.4949	18.4364	13.4863	265.759	281.265	307.46	27.1432	19.9118	22.8987	3.61058	0.00167426	1.09989	up	-0.721737	0.0430042	0.964793	unchanged	-4.33232	0.00147296	1.14473	down	9.15611	C19H20O6	687.251	0.819083	--	--	--	--	--	--	--	--	--	--	--	--	--
neg_5605	Thromboxane	74.2465	90.4297	112.89	120.335	133.891	133.911	161.719	156.297	173.032	-0.339299	0.00698604	1.02931	down	-0.823033	0.0128835	1.10423	down	-0.483734	0.0655487	0.961547	unchanged	-1.89758	C20H40O	341.306	2.78207	C02198	--	LMFA03030015	Fatty Acyls [FA]	Eicosanoids [FA03]	Thromboxanes [FA0303]	HMDB0003208	66719-58-2	Organic compounds	Lipids and lipid-like molecules	Fatty Acyls	Eicosanoids	Animals
neg_5607	24:3(15Z,18Z,21Z)	480.782	572.03	587.217	1244.56	1332.81	1319.79	368.827	341.467	331.189	1.90378	0.000166302	1.10264	up	0.655081	0.018231	1.10174	up	-1.2487	8.09341e-05	1.14209	down	3.50461	C24H42O2	383.294	2.78207	--	--	LMFA01030902	Fatty Acyls [FA]	Fatty Acids and Conjugates [FA01]	Unsaturated fatty acids [FA0103]	--	--	--	--	--	--	--
neg_5621	FAHFA(10:0/3-O-16:1(9Z)	80.3533	82.786	104.415	138.449	131.625	134.597	38.2254	41.5231	43.8416	1.71119	4.73848e-06	1.10315	up	1.11427	0.0206324	1.11027	up	-0.59692	0.0212795	1.08669	down	6.44205	C26H48O4	459.327	2.78922	--	--	LMFA07090136	Fatty Acyls [FA]	Fatty esters [FA07]	Fatty acid estolides [FA0709]	--	--	--	--	--	--	--
neg_5622	3-iodo-octadecanoic acid	114.987	131.165	154.455	97.3347	112.204	103.678	213.547	227.687	199.026	-1.0315	0.00132516	1.08898	down	-0.676467	0.00637215	1.10108	down	0.35503	0.112644	0.879863	unchanged	-26.6079	C18H35IO2	431.132	2.78922	--	--	LMFA01090040	Fatty Acyls [FA]	Fatty Acids and Conjugates [FA01]	Halogenated fatty acids [FA0109]	--	--	--	--	--	--	--
neg_5626	LMGP06030044	1303.78	1448.31	1462.55	375.837	394.039	391.141	3609.11	3225.63	3324.61	-3.12935	0.00143221	1.10154	down	-1.26933	0.000886986	1.15837	down	1.86002	0.00223007	1.14371	up	-8.01408	C45H79O12P	877.494	2.78922	--	--	--	--	--	--	--	--	--	--	--	--	--
neg_5627	LPIM2(18:0/0:0)	12.7914	7.48602	0.93717	8.95485e-07	8.95485e-07	8.95485e-07	85.0191	36.7019	21.3219	-25.6662	0.130911	0.860532	unchanged	-2.75332	0.164942	0.841667	unchanged	22.9128	0.175232	0.825844	unchanged	25.2507	C39H73O22P	945.431	2.78922	--	--	LMGP15040011	Glycerophospholipids [GP]	Glycerophosphoinositolglycans [GP15]	Monoacylglycerophosphoinositolglycans [GP1504]	--	--	--	--	--	--	--
neg_5633	PG(O-16:0/20:1(11Z))	640.691	721.626	793.451	181.791	182.544	182.906	48.4162	54.969	46.1034	1.87214	0.0003337	1.10389	up	3.85009	0.00421248	1.15771	up	1.97796	0.00670187	1.13415	up	-1.15307	C42H83O9P	783.551	2.80352	--	--	LMGP04020012	Glycerophospholipids [GP]	Glycerophosphoglycerols [GP04]	1-alkyl,2-acylglycerophosphoglycerols [GP0402]	--	--	--	--	--	--	--
neg_5639	Norgarmultinone A	436.535	487.957	492.649	345.068	380.968	347.254	1371.8	1276.21	1266.7	-1.86686	0.000417871	1.10169	down	-1.46592	0.000183648	1.16285	down	0.400944	0.00901279	1.07671	up	-2.71666	C37H52O3	543.383	2.85357	--	--	LMPK13070003	Polyketides [PK]	Aromatic polyketides [PK13]	Diphenylmethanes, acylphloroglucinols and benzophenones [PK1307]	--	--	--	--	--	--	--
neg_5640	LMGP06070001	45.0427	43.685	38.5386	40.2864	37.1376	31.3853	138.917	150.383	140.111	-1.98056	4.05595e-05	1.10094	down	-1.75451	0.000124465	1.16396	down	0.226049	0.13845	0.787164	unchanged	34.7913	C29H57O11P	657.383	2.85357	--	--	--	--	--	--	--	--	--	--	--	--	--
neg_5641	N-palmitoleyl glutamine	24.5558	28.8106	46.2488	8.95485e-07	9.75361	16.7882	8.95485e-07	8.95485e-07	8.95485e-07	23.2361	0.210754	0.742926	unchanged	25.1442	0.0377011	1.08437	up	1.9081	0.0463146	0.952456	unchanged	1.25176	C21H38N2O4	809.565	2.85357	--	--	LMFA08020218	Fatty Acyls [FA]	Fatty amides [FA08]	N-acyl amines [FA0802]	--	--	--	--	--	--	--
neg_5655	Arachidic acid	22.9234	29.9623	24.1505	165.763	186.734	162.416	30.9071	29.6348	36.1406	2.413	0.00174687	1.09782	up	-0.327716	0.0907803	0.86816	unchanged	-2.74072	0.00142869	1.14282	down	-0.901317	C20H40O2	333.277	2.86787	C06425	Biosynthesis of unsaturated fatty acids(ko01040)	LMFA01010020	Fatty Acyls [FA]	Fatty Acids and Conjugates [FA01]	Straight chain fatty acids [FA0101]	HMDB0002212	506-30-9	Organic compounds	Lipids and lipid-like molecules	Fatty Acyls	Fatty acids and conjugates	Animals,Plants
neg_567	PI(15:1(9Z)/0:0)	1148.74	1317.01	1317.12	2668.84	2980.87	2816.74	3109.05	2789.2	2866.69	-0.0499885	0.492831	0.389822	unchanged	-1.21226	0.000446048	1.15726	down	-1.16227	0.000369917	1.13904	down	-8.31253	C24H45O12P	555.253	0.826233	--	--	LMGP06050014	Glycerophospholipids [GP]	Glycerophosphoinositols [GP06]	Monoacylglycerophosphoinositols [GP0605]	--	--	--	--	--	--	--
neg_5673	Cer(t18:1(6OH)/15:0(2OH))	757.768	846.946	973.975	596.873	655.024	626.037	73.9023	79.9286	78.8468	3.01274	0.000825146	1.10269	up	3.47023	0.00633734	1.15303	up	0.457492	0.0567193	1.00445	unchanged	-11.9746	C33H65NO5	590.449	2.88932	--	--	LMSP02010194	Sphingolipids [SP]	Ceramides [SP02]	N-acylsphingosines (ceramides) [SP0201]	--	--	--	--	--	--	--
neg_5674	N-(4-benzenesulfonamide) arachidonoyl amine	20.982	23.6422	30.1987	8.95485e-07	2.49274	8.95485e-07	250.198	222.439	188.17	-8.05035	0.00652558	1.09027	down	-3.14268	0.00725734	1.14803	down	4.90768	0.00813607	1.11837	up	1.66681	C26H38N2O3S	915.515	2.88932	--	--	LMFA08020050	Fatty Acyls [FA]	Fatty amides [FA08]	N-acyl amines [FA0802]	--	--	--	--	--	--	--
neg_5675	FAHFA(14:1(7Z)1/3-O-12:0)	548.642	629.601	677.96	299.675	327.015	309.771	211.535	183.634	185.726	0.688943	0.00063203	1.08279	up	1.67601	0.00557514	1.14888	up	0.987063	0.011993	1.11464	up	-4.73738	C26H48O4	459.323	2.89647	--	--	LMFA07090134	Fatty Acyls [FA]	Fatty esters [FA07]	Fatty acid estolides [FA0709]	--	--	--	--	--	--	--
neg_568	PG-PS	7.60364	7.91745	3.67173	271.834	292.984	286.239	39.3894	32.1705	36.7137	2.97457	0.000190537	1.10323	up	-2.49604	0.000672141	1.15125	down	-5.47062	0.00029337	1.14829	down	0.513075	C27H50NO12P	610.3	0.8334	--	--	LMGP20040016	Glycerophospholipids [GP]	Oxidized glycerophospholipids [GP20]	Oxidized glycerophosphoserines [GP2004]	--	--	--	--	--	--	--
neg_5681	PA(O-18:0/0:0)	140.284	164.344	169.442	172.865	186.344	169.668	288.591	281.736	285.383	-0.69419	0.000670275	1.09924	down	-0.852025	0.00356197	1.15573	down	-0.157835	0.170524	0.761518	unchanged	5.45028	C21H45O6P	423.29	2.91792	--	--	--	--	--	--	HMDB0011144	--	Organic compounds	Lipids and lipid-like molecules	Glycerophospholipids	Glycerophosphates	Animals
neg_5685	2-O-(beta-D-galactopyranosyl-(1->6)-beta-D-galactopyranosyl) 2S-hydroxynonanoic acid	15.1531	14.5397	3.8911	20.733	11.2702	8.88042	81.3587	80.8832	74.4154	-2.53321	0.000329203	1.09549	down	-2.81696	0.00031007	1.15854	down	-0.28375	0.660874	0.264869	unchanged	-2.04965	C21H38O13	995.453	2.91792	--	--	LMFA13010046	Fatty Acyls [FA]	Fatty acyl glycosides [FA13]	Fatty acyl glycosides of mono- and disaccharides [FA1301]	--	--	--	--	--	--	--
neg_5690	Petromylidene C	3.91681	6.61857	8.95485e-07	6.25906	5.38634	8.95485e-07	17.5262	27.8723	48.5469	-3.01206	0.088975	0.913641	unchanged	-3.15658	0.0869941	0.9703	unchanged	-0.144518	0.899202	0.0777191	unchanged	-0.827996	C26H42O7S	995.522	2.92507	--	--	LMST04010453	Sterol Lipids [ST]	Bile acids and derivatives [ST04]	C24 bile acids, alcohols, and derivatives [ST0401]	--	--	--	--	--	--	--
neg_5693	LMGP06030051	1813.01	1999.73	2078.85	448.717	450.022	436.281	5146.17	4799.64	4967.1	-3.48163	0.000477584	1.1037	down	-1.33983	2.95357e-05	1.16354	down	2.14179	0.00261424	1.14329	up	-9.47154	C47H81O12P	903.508	2.93937	--	--	--	--	--	--	--	--	--	--	--	--	--
neg_5695	15beta-Hydroxynicandrin B	41.0034	31.7811	25.0587	2.65378	6.47953	3.0772	131.788	128.081	126.958	-4.98549	4.80209e-07	1.10428	down	-1.98314	0.00102444	1.16189	down	3.00235	0.0196959	1.09043	up	-10.7426	C28H38O7	971.506	2.93937	--	--	LMST01160001	Sterol Lipids [ST]	Sterols [ST01]	Withanolides and derivatives [ST0116]	--	--	--	--	--	--	--
neg_571	Rifamycin W	1.92795	0.596041	1.25843	19.111	15.669	16.6248	12.0523	9.06968	11.6992	0.647276	0.0114353	1.00779	up	-3.11725	0.00402064	1.14261	down	-3.76452	0.00161642	1.13882	down	6.64164	C35H45NO11	700.302	0.8334	C12247	--	LMPK05000008	Polyketides [PK]	Ansamycins and related polyketides [PK05]	-	--	--	--	--	--	--	--
neg_5712	PA(15:0/20:2(11Z,14Z))	289.33	260.066	184.632	305.716	214.128	143.812	215.839	134.437	143.327	0.427083	0.364609	0.517418	unchanged	0.572483	0.121222	0.822351	unchanged	0.1454	0.701321	0.234218	unchanged	9.48429	C38H71O8P	707.47	2.96797	--	--	LMGP10010150	Glycerophospholipids [GP]	Glycerophosphates [GP10]	Diacylglycerophosphates [GP1001]	HMDB0115508	--	Organic compounds	Lipids and lipid-like molecules	Glycerophospholipids	Glycerophosphates	Animals
neg_5713	LMGP06030089	69224.5	80538	82273.4	58698.3	63565.6	60718.7	115299	105227	110791	-0.856505	0.000745176	1.09543	down	-0.513864	0.00389864	1.11724	down	0.342642	0.0451939	1.01562	up	11.8914	C43H81O12P	865.502	2.96797	--	--	--	--	--	--	--	--	--	--	--	--	--
neg_5715	1,2,3-(8R,9R-epoxy-17E-octadecen-4,6-diynoyl)-sn-glycerol	2794.05	3078.61	3241.39	2518.9	2566.06	2526.89	3695.43	3441.08	3467.09	-0.478235	0.00528606	1.09009	down	-0.21839	0.0414875	0.992612	unchanged	0.259845	0.0602129	1.01726	unchanged	-7.87775	C56H72O9	933.501	2.96797	--	--	LMGL03016882	Glycerolipids [GL]	Triradylglycerols [GL03]	Triacylglycerols [GL0301]	--	--	--	--	--	--	--
neg_5716	Heterofibrin B3	21.498	16.9887	15.7466	1.40172	4.05806	1.66245	48.3832	46.3072	58.6865	-4.42861	0.0044686	1.09078	down	-1.49983	0.00548575	1.13164	down	2.92878	0.00453185	1.11625	up	0.450333	C25H36O6	909.501	2.96797	--	--	LMFA07090167	Fatty Acyls [FA]	Fatty esters [FA07]	Fatty acid estolides [FA0709]	--	--	--	--	--	--	--
neg_572	psychosine sulfate	8.95485e-07	8.95485e-07	6.86951	4177.7	4516.07	4580.14	67.4477	62.7214	45.7119	6.23785	0.000792846	1.10297	up	-4.67825	0.00776674	1.13339	down	-10.9161	0.000793184	1.14767	down	20.0452	C24H47NO10S	1127.6	0.840533	--	--	--	--	--	--	HMDB0013046	--	Organic compounds	Lipids and lipid-like molecules	Sphingolipids	Glycosphingolipids	Animals
neg_5720	Cincholic acid 3beta-O-beta-D-glucopyranosyl-(1-4)-beta-D-fucopyranosyl-28-O-beta-D-glucopyranosyl ester.	885.206	954.081	982.542	816.189	840.369	845.86	1059.54	929.794	961.806	-0.237949	0.0551974	0.973738	unchanged	-0.0646417	0.428815	0.472763	unchanged	0.173308	0.0554181	0.998727	unchanged	3.64058	C48H76O19	1001.5	2.97512	--	--	LMPR0106150043	Prenol Lipids [PR]	Isoprenoids [PR01]	C30 isoprenoids (triterpenes) [PR0106]	--	--	--	--	--	--	--
neg_5725	asukamycin	275.898	291.245	266.696	267.427	273.638	294.064	291.764	238.704	202.206	0.188828	0.318683	0.587232	unchanged	0.186597	0.32323	0.619802	unchanged	-0.00223078	0.970084	0.0229281	unchanged	9.72148	C31H34N2O7	1137.48	2.97512	--	--	--	--	--	--	--	--	--	--	--	--	--
neg_5747	N-decanoyl histidine	30.6002	33.6526	17.8132	6.44564	4.7371	8.95485e-07	106.514	93.8307	79.4138	-4.64484	0.00527404	1.08727	down	-1.76933	0.00390375	1.12453	down	2.87551	0.026897	1.05143	up	-0.572396	C16H27N3O3	617.403	2.99657	--	--	LMFA08020293	Fatty Acyls [FA]	Fatty amides [FA08]	N-acyl amines [FA0802]	--	--	--	--	--	--	--
neg_5750	LMGP06020032	141.264	155.891	169.31	55.3232	54.1564	38.3783	401.563	398.125	506.637	-3.14323	0.00730981	1.08605	down	-1.48567	0.0124837	1.12998	down	1.65756	0.000796623	1.13042	up	-2.41246	C45H81O12P	879.514	3.00372	--	--	--	--	--	--	--	--	--	--	--	--	--
neg_5755	Thapsic acid	80.7393	88.0642	84.3342	17.8359	15.5777	15.4527	231.664	235.84	255.371	-3.88684	0.000943211	1.10244	down	-1.51382	0.00108503	1.16236	down	2.37301	0.000266025	1.14695	up	-9.13015	C16H30O4	571.416	3.01802	C19615	Cutin, suberine and wax biosynthesis(ko00073);;Metabolic pathways(ko01100)	LMFA01170022	Fatty Acyls [FA]	Fatty Acids and Conjugates [FA01]	Dicarboxylic acids [FA0117]	HMDB0000672	505-54-4	Organic compounds	Lipids and lipid-like molecules	Fatty Acyls	Fatty acids and conjugates	Microbe,Animals,Plants
neg_5756	PM-Toxin A	1434.82	1652.5	1707.09	1216.05	1295.48	1266.21	3896.05	3570.41	3860.98	-1.58423	0.00106729	1.1009	down	-1.2404	0.000108565	1.15913	down	0.343831	0.0466338	1.0239	up	3.02437	C33H60O8	605.405	3.01802	--	--	--	--	--	--	--	--	--	--	--	--	--
neg_5758	PA(12:0/20:4(5Z,8Z,11Z,14Z))	32.4991	30.6692	44.5921	9.5778	4.23438	4.29881	145.811	129.837	123.004	-4.46019	0.00165095	1.09813	down	-1.8873	0.000636465	1.1519	down	2.57289	0.0115136	1.09615	up	9.61493	C35H61O8P	685.415	3.01802	--	--	LMGP10010060	Glycerophospholipids [GP]	Glycerophosphates [GP10]	Diacylglycerophosphates [GP1001]	--	--	--	--	--	--	--
neg_5759	PA-PI	6.09691	8.00902	3.16284	2.12021	1.9954	8.95485e-07	25.0297	35.9892	63.6601	-4.92097	0.0724522	0.958595	unchanged	-2.85198	0.0873178	0.98077	unchanged	2.06899	0.0707558	0.934893	unchanged	12.9139	C34H63O15P	741.393	3.01802	--	--	LMGP20050013	Glycerophospholipids [GP]	Oxidized glycerophospholipids [GP20]	Oxidized glycerophosphoinositols [GP2005]	--	--	--	--	--	--	--
neg_5760	1-(8-[5]-ladderane-octanyl)-2-(8-[3]-ladderane-octanyl)-sn-glycerophosphoethanolamine	73.2894	81.9586	81.8983	7.63057	10.7448	7.38992	128.109	133.654	120.822	-3.89228	0.000423549	1.10246	down	-0.690002	0.000676415	1.14654	down	3.20227	0.000504845	1.14512	up	-8.60659	C45H76NO6P	778.509	3.01802	--	--	LMGP02040014	Glycerophospholipids [GP]	Glycerophosphoethanolamines [GP02]	Dialkylglycerophosphoethanolamines [GP0204]	--	--	--	--	--	--	--
neg_5761	(25R)-26,26,26-trifluoro-1alpha,25-dihydroxyvitamin D3 / (25R)-26,26,26-trifluoro-1alpha,25-dihydroxycholecalciferol	53.9863	58.4493	57.5804	40.5995	12.9375	18.158	116.59	108.341	138.934	-2.34346	0.00148361	1.07022	down	-1.09773	0.0176492	1.1227	down	1.24573	0.0575968	1.01752	unchanged	9.18864	C27H41F3O3	985.608	3.01802	--	--	LMST03020132	Sterol Lipids [ST]	Secosteroids [ST03]	Vitamin D3 and derivatives [ST0302]	--	--	--	--	--	--	--
neg_5766	3,6,8-dodecatrien-1-ol	56.4186	50.5356	60.468	136.429	152.95	139.596	25.448	15.2271	4.96484	3.23252	9.4702e-05	1.09668	up	1.87512	0.00945119	1.11113	up	-1.3574	0.000474075	1.1393	down	4.69223	C12H20O	359.297	3.03947	--	--	LMFA05000058	Fatty Acyls [FA]	Fatty alcohols [FA05]	-	--	--	--	--	--	--	--
neg_5774	PA(22:6(4Z,7Z,10Z,13Z,16Z,19Z)/0:0)	59.42	51.65	46.1317	33.8554	20.9053	12.9546	140.347	182.811	212.904	-2.98485	0.0124419	1.0637	down	-1.76978	0.0236036	1.1063	down	1.21506	0.0202562	1.03496	up	1.93934	C25H39O7P	517.254	3.06022	--	--	LMGP10050019	Glycerophospholipids [GP]	Glycerophosphates [GP10]	Monoacylglycerophosphates [GP1005]	--	--	--	--	--	--	--
neg_5775	PI(20:2(11Z,14Z)/14:1(9Z))	5233	5967.32	6259.85	1872.1	2013.97	1972.89	34063.6	30766.5	31102.5	-4.03331	0.00119593	1.10209	down	-2.45795	0.000752535	1.16365	down	1.57535	0.00545996	1.13507	up	7.39025	C43H77O13P	853.491	3.06022	--	--	LMGP06010529	Glycerophospholipids [GP]	Glycerophosphoinositols [GP06]	Diacylglycerophosphoinositols [GP0601]	--	--	--	--	--	--	--
neg_5777	1alpha,25-dihydroxy-26,26,26,27,27,27-hexafluoro-16,17,23,23,24,24-hexadehydro-19-norvitamin D3 / 1alpha,25-dihydroxy-26,26,26,27,27,27-hexafluoro-16,17,23,23,24,24-hexadehydro-19-norcholecalciferol	27.717	9.99484	14.4358	8.95485e-07	8.95485e-07	8.95485e-07	628.36	849.133	933.447	-29.7412	0.0125696	1.07756	down	-5.53085	0.012893	1.13788	down	24.2104	0.0823803	0.980863	unchanged	17.4655	C26H32F6O3	1057.47	3.06737	--	--	LMST03020545	Sterol Lipids [ST]	Secosteroids [ST03]	Vitamin D3 and derivatives [ST0302]	--	--	--	--	--	--	--
neg_5779	Fisetinidol-4beta-ol 3,4,7,3',4'-pentamethyl ether	119.242	144.807	156.617	41.6696	63.0601	42.7872	407.206	430.496	403.269	-3.07252	7.08438e-06	1.1028	down	-1.56072	6.34435e-05	1.16187	down	1.5118	0.0040739	1.10499	up	5.48012	C20H24O6	359.152	3.06737	--	--	--	--	--	--	--	--	--	--	--	--	--
neg_578	manumycin	153.301	154.262	127.114	1850.83	2040.55	1971.67	506.863	453.161	434.031	2.07236	0.000356787	1.10127	up	-1.68127	0.00159908	1.1552	down	-3.75363	0.000720821	1.14728	down	3.79799	C31H38N2O7	595.268	0.840533	--	--	--	--	--	--	HMDB0242678	--	Organic compounds	Organic oxygen compounds	Organooxygen compounds	Carbonyl compounds	Animals
neg_5781	Bufotalin	11133.2	13264.8	14162.5	9067.55	9856.39	9488.76	29716.7	27577.7	28089.3	-1.58742	0.000360377	1.10193	down	-1.14684	0.000265849	1.15614	down	0.440587	0.0561665	1.00775	unchanged	0.872926	C26H36O6	443.244	3.06737	--	--	--	--	--	--	HMDB0249432	471-95-4	Organic compounds	Lipids and lipid-like molecules	Steroids and steroid derivatives	Steroid lactones	Animals
neg_5782	4,4-difluoro-1alpha,25-dihydroxyvitamin D3 / 4,4-difluoro-1alpha,25-dihydroxycholecalciferol	558.729	605.883	680.336	512.707	552.2	503.104	1839.17	1642.69	1630.85	-1.70515	0.00222888	1.09727	down	-1.47051	0.000716487	1.15637	down	0.234645	0.10547	0.882902	unchanged	6.78911	C27H42F2O3	903.514	3.06737	--	--	LMST03020142	Sterol Lipids [ST]	Secosteroids [ST03]	Vitamin D3 and derivatives [ST0302]	--	--	--	--	--	--	--
neg_5784	(-)-11-hydroxy-9,10-dihydrojasmonic acid	4.64951	1.04552	8.95485e-07	8.95485e-07	8.95485e-07	8.95485e-07	1.61953	3.9526	4.57106	-21.8483	0.0639464	0.975591	unchanged	-0.832736	0.433138	0.474172	unchanged	21.0156	0.310051	0.643335	unchanged	-15.4448	C12H20O4	515.279	3.06737	--	--	LMFA02020012	Fatty Acyls [FA]	Octadecanoids [FA02]	Jasmonic acids [FA0202]	--	--	--	--	--	--	--
neg_5787	16,23-epoxy-5beta-cholestane triglycoside	126.035	131.964	151.102	27.8092	27.7269	9.06486	1128.71	1129.29	1046.62	-5.67678	0.00036931	1.10329	down	-3.01395	0.000370875	1.16577	down	2.66283	0.000370378	1.13306	up	30.2921	C45H74O17	921.489	3.06737	--	--	LMST05050027	Sterol Lipids [ST]	Steroid conjugates [ST05]	Other Steroid conjugates [ST0505]	--	--	--	--	--	--	--
neg_5789	methyl 9,10-Epoxy-11,13-docosadiynoate	95.3428	99.0682	175.507	8.17878	5.56038	5.90619	21.4915	53.2567	29.4311	-2.40681	0.0970597	0.913689	unchanged	1.82813	0.0632006	0.988724	unchanged	4.23494	0.0464603	1.04904	up	0.322284	C23H36O3	779.547	3.08167	--	--	LMFA01070038	Fatty Acyls [FA]	Fatty Acids and Conjugates [FA01]	Epoxy fatty acids [FA0107]	--	--	--	--	--	--	--
neg_579	Protorifamycin I	15.8711	1.75871	5.12858	1064.51	1133.62	1173.75	8.95485e-07	3.48702	6.74866	8.3638	0.0007781	1.10299	up	1.15279	0.442309	0.475425	unchanged	-7.21101	0.000676146	1.14759	down	15.1537	C35H45NO10	660.289	0.840533	--	--	--	--	--	--	--	--	--	--	--	--	--
neg_5790	PG(P-20:0/17:0)	8443.08	9639.19	10442.8	3220.98	3401.85	3357.87	2213.62	2018.92	2024.08	0.673756	0.000144442	1.0948	up	2.18877	0.00560343	1.1536	up	1.51502	0.00827853	1.12944	up	-3.25007	C43H85O9P	797.565	3.08167	--	--	LMGP04030064	Glycerophospholipids [GP]	Glycerophosphoglycerols [GP04]	1-(1Z-alkenyl),2-acylglycerophosphoglycerols [GP0403]	--	--	--	--	--	--	--
neg_5791	PG(17:1(9Z)/22:6(4Z,7Z,10Z,13Z,16Z,19Z))	396.673	458.069	475.086	56.5978	73.7457	43.3191	2849.01	2696.83	2744.44	-5.57706	0.000169993	1.10415	down	-2.64018	2.0591e-05	1.16663	down	2.93688	0.0014767	1.13958	up	-12.1412	C45H75O10P	827.475	3.08167	--	--	LMGP04010277	Glycerophospholipids [GP]	Glycerophosphoglycerols [GP04]	Diacylglycerophosphoglycerols [GP0401]	--	--	--	--	--	--	--
neg_5798	5alpha-cholestan-3alpha,12alpha,16alpha-triol	262.416	306.095	313.795	453.522	498.399	481.163	958.01	901.111	925.684	-0.958453	4.16417e-05	1.1	down	-1.65823	1.03087e-05	1.16468	down	-0.699773	0.00105703	1.12156	down	-0.201032	C27H48O3	441.335	3.10312	--	--	LMST01010335	Sterol Lipids [ST]	Sterols [ST01]	Cholesterol and derivatives [ST0101]	--	--	--	--	--	--	--
neg_580	PA(22:2(13Z,16Z)/22:4(7Z,10Z,13Z,16Z))	1.06135	8.95485e-07	2.67971	100.179	111.434	108.353	8.95485e-07	8.95485e-07	8.95485e-07	26.8276	0.000989704	1.1026	up	20.4093	0.250617	0.729708	unchanged	-6.41832	0.000593401	1.14704	down	-16.64	C47H81O8P	825.528	0.840533	--	--	LMGP10010784	Glycerophospholipids [GP]	Glycerophosphates [GP10]	Diacylglycerophosphates [GP1001]	HMDB0115317	--	Organic compounds	Lipids and lipid-like molecules	Glycerophospholipids	Glycerophosphates	Animals
neg_5806	PI(22:6(4Z,7Z,10Z,13Z,16Z,19Z)/17:0)	2.61283	4.40282	1.89886	3.05629	8.95485e-07	8.95485e-07	49.4723	133.083	96.5606	-6.51294	0.0624804	0.977676	unchanged	-4.96857	0.0650802	1.02926	unchanged	1.54437	0.203097	0.702625	unchanged	6.5357	C48H81O13P	941.546	3.13172	--	--	LMGP06010793	Glycerophospholipids [GP]	Glycerophosphoinositols [GP06]	Diacylglycerophosphoinositols [GP0601]	--	--	--	--	--	--	--
neg_5815	PE(P-16:0/13:0)	115.662	127.28	119.317	309.035	363.433	354.868	97.8241	95.3571	78.8743	1.91694	0.0019573	1.09376	up	0.413123	0.0192954	1.06231	up	-1.50381	0.00438889	1.1358	down	3.05093	C34H68NO7P	632.468	3.16747	--	--	LMGP02030008	Glycerophospholipids [GP]	Glycerophosphoethanolamines [GP02]	1-(1Z-alkenyl),2-acylglycerophosphoethanolamines [GP0203]	--	--	--	--	--	--	--
neg_5819	Ptilosaponoside B	25.4952	20.6871	16.7879	8.95485e-07	8.95485e-07	8.95485e-07	15.3201	71.3481	41.6783	-25.5098	0.118243	0.881164	unchanged	-1.0273	0.309565	0.648047	unchanged	24.4825	0.0140891	1.11803	up	-11.2106	C27H44O11S	1151.5	3.18892	--	--	LMST05050002	Sterol Lipids [ST]	Steroid conjugates [ST05]	Other Steroid conjugates [ST0505]	--	--	--	--	--	--	--
neg_5820	cholesteryl beta-D-glucoside	24.8273	27.7394	25.3094	71.4221	63.0285	80.0925	39.2702	47.7072	70.2248	0.448647	0.163829	0.744756	unchanged	-1.01337	0.102109	0.955996	unchanged	-1.46202	0.0096434	1.12282	down	2.77263	C33H56O6	593.407	3.18892	C03855	--	LMST01010173	Sterol Lipids [ST]	Sterols [ST01]	Cholesterol and derivatives [ST0101]	--	--	--	--	--	--	--
neg_5822	Exiguaflavanone J	100.931	110.673	92.4252	3.45878	8.83265	4.06575	230.508	234.523	224.603	-5.39783	3.31302e-06	1.1043	down	-1.18162	0.000181421	1.16276	down	4.21621	0.00137604	1.14194	up	16.5821	C30H36O7	1015.5	3.19607	--	--	--	--	--	--	--	--	--	--	--	--	--
neg_5823	Gypenoside S4	89.6318	72.8073	73.3632	10.0926	8.95485e-07	6.1448	148.698	162.371	132.276	-4.77104	0.00165994	1.09571	down	-0.910853	0.0045583	1.11936	down	3.86018	0.00124025	1.13324	up	-32.6564	C52H86O22	1083.5	3.19607	--	--	LMPR0106080009	Prenol Lipids [PR]	Isoprenoids [PR01]	C30 isoprenoids (triterpenes) [PR0106]	--	--	--	--	--	--	--
neg_5826	PI(18:4(6Z,9Z,12Z,15Z)/18:0)	9231.63	10376	10808.5	4352.78	4616.28	4419.18	30934.3	28544.3	28958.2	-2.72368	0.000769546	1.10284	down	-1.53981	8.62313e-05	1.16295	down	1.18387	0.00569097	1.1335	up	8.08845	C45H79O13P	879.507	3.19607	--	--	LMGP06010404	Glycerophospholipids [GP]	Glycerophosphoinositols [GP06]	Diacylglycerophosphoinositols [GP0601]	--	--	--	--	--	--	--
neg_5828	(23S)-1alpha-hydroxy-25,27-didehydrovitamin D3 26,23-lactone	21.9042	25.8964	15.8312	4.40048	5.22826	6.66741	40.7859	71.3578	74.0229	-3.51399	0.0332498	1.03371	down	-1.54877	0.0532029	1.02752	unchanged	1.96522	0.027771	1.07447	up	-3.08668	C27H38O4	911.565	3.19607	--	--	LMST03020599	Sterol Lipids [ST]	Secosteroids [ST03]	Vitamin D3 and derivatives [ST0302]	--	--	--	--	--	--	--
neg_5829	DGDG(16:0/18:3(9Z,12Z,15Z))	1704.14	1923.21	2015.02	1207.36	1330.83	1248.9	3591.04	3426.97	3667.34	-1.49647	9.59824e-05	1.10215	down	-0.921265	0.000199184	1.1567	down	0.575207	0.0124385	1.09452	up	0.913761	C49H86O15	913.59	3.19607	--	--	LMGL05010064	Glycerolipids [GL]	Glycosyldiradylglycerols [GL05]	Glycosyldiacylglycerols [GL0501]	--	--	--	--	--	--	--
neg_5831	PI(20:4(5Z,8Z,11Z,14Z)/20:1(11Z))	317.409	360.849	361.941	120.119	98.7188	95.4266	739.881	676.007	650.111	-2.71679	0.00102936	1.09981	down	-0.989979	0.00128443	1.14957	down	1.72681	0.000656859	1.13871	up	-32.3006	C49H85O13P	947.513	3.19607	C00626	--	--	--	--	--	HMDB0009898	--	Organic compounds	Lipids and lipid-like molecules	Glycerophospholipids	Glycerophosphoinositols	Animals
neg_5835	FMC-5(d18:1/20:0)	44.215	44.4154	39.3132	15.882	15.1276	17.6696	50.8833	62.6217	61.9554	-1.84977	0.00635639	1.08665	down	-0.455637	0.0371579	1.03462	down	1.39413	0.00106293	1.1387	up	-22.7001	C54H95NO13	1000.63	3.21752	--	--	LMSP05010033	Sphingolipids [SP]	Neutral glycosphingolipids [SP05]	Simple Glc series [SP0501]	--	--	--	--	--	--	--
neg_5838	Taurohyocholic acid	208.242	223.812	211.464	179.201	187.224	214.238	311.157	293.251	268.186	-0.587607	0.00434277	1.04718	down	-0.439329	0.0159431	1.10231	down	0.148278	0.176497	0.770016	unchanged	32.1952	C26H45NO7S	1029.61	3.22467	C15516	--	--	--	--	--	HMDB0011637	117997-17-8	Organic compounds	Lipids and lipid-like molecules	Steroids and steroid derivatives	Bile acids, alcohols and derivatives	Animals
neg_5844	Palmitoyl Serotonin	38.3436	37.3802	37.7718	47.4378	49.3784	33.4968	37.0727	42.6757	40.5972	0.114798	0.582255	0.332587	unchanged	-0.0845467	0.296216	0.663185	unchanged	-0.199344	0.378888	0.561336	unchanged	7.47923	C26H42N2O2	459.326	3.22467	--	--	LMFA08020302	Fatty Acyls [FA]	Fatty amides [FA08]	N-acyl amines [FA0802]	--	--	--	--	--	--	--
neg_5845	Cer(t18:1(6OH)/16:0(2OH))	785.454	880.564	960.754	480.191	492.639	451.83	112.12	130.333	123.885	1.95937	0.000209133	1.10171	up	2.84205	0.00414804	1.15724	up	0.882674	0.0120547	1.11236	up	-2.39335	C34H67NO5	604.47	3.21752	--	--	LMSP02010193	Sphingolipids [SP]	Ceramides [SP02]	N-acylsphingosines (ceramides) [SP0201]	--	--	--	--	--	--	--
neg_5846	DG(13:0/20:5(5Z,8Z,11Z,14Z,17Z)/0:0)[iso2]	97.7458	108.919	104.248	118.016	118.486	119.207	224.139	227.062	256.664	-0.992777	0.00768905	1.08787	down	-1.18696	0.00334806	1.15235	down	-0.194188	0.0426027	1.05401	down	-9.3894	C36H60O5	607.408	3.22467	--	--	LMGL02010369	Glycerolipids [GL]	Diradylglycerols [GL02]	Diacylglycerols [GL0201]	--	--	--	--	--	--	--
neg_5847	PG(P-16:0/18:2(9Z,12Z))	67.7508	86.845	81.6262	144.531	182.971	180.116	92.7545	126.739	102.25	0.657831	0.0192197	0.981741	unchanged	-0.445767	0.0872628	0.906045	unchanged	-1.1036	0.00846897	1.10067	down	18.6272	C40H75O9P	765.498	3.22467	--	--	LMGP04030087	Glycerophospholipids [GP]	Glycerophosphoglycerols [GP04]	1-(1Z-alkenyl),2-acylglycerophosphoglycerols [GP0403]	--	--	--	--	--	--	--
neg_5851	PI(18:3(6Z,9Z,12Z)/22:0)	26173	31053.8	32147.2	29996.5	33238.8	31253.5	55656.5	52265.9	56498.8	-0.799179	0.000226292	1.09451	down	-0.879467	0.000650475	1.14931	down	-0.080288	0.469738	0.43919	unchanged	8.46586	C49H89O13P	961.611	3.22467	--	--	LMGP06010360	Glycerophospholipids [GP]	Glycerophosphoinositols [GP06]	Diacylglycerophosphoinositols [GP0601]	--	--	--	--	--	--	--
neg_5854	PI(20:3(8Z,11Z,14Z)/21:0)	3948.08	4695.87	4690.64	3143.43	3444.06	3294.81	6795.68	6168.46	6682.56	-0.991369	0.000903401	1.09556	down	-0.559114	0.00320154	1.11864	down	0.432255	0.0323759	1.0451	up	-7.54842	C50H91O13P	951.587	3.21752	--	--	LMGP06010582	Glycerophospholipids [GP]	Glycerophosphoinositols [GP06]	Diacylglycerophosphoinositols [GP0601]	--	--	--	--	--	--	--
neg_586	5-(2-hydroxyethyl)isolongifol-4-ene	425.19	497.166	529.907	376.075	431.756	415.599	903.733	797.668	824.504	-1.04587	0.0012029	1.08999	down	-0.798497	0.00128982	1.13322	down	0.247371	0.116232	0.845858	unchanged	40.0192	C17H28O	269.199	0.8477	--	--	LMPR0103500005	Prenol Lipids [PR]	Isoprenoids [PR01]	C15 isoprenoids (sesquiterpenes) [PR0103]	--	--	--	--	--	--	--
neg_5863	alpha-N-(3-hydroxyhexadecanoyl) L-ornithine	306.082	322.317	376.164	607.106	625.314	585.816	205.143	221.717	209.26	1.51517	0.000137118	1.10259	up	0.659196	0.0235459	1.10063	up	-0.855973	0.00134249	1.13194	down	13.8424	C21H42N2O4	385.313	3.2319	--	--	LMFA08020242	Fatty Acyls [FA]	Fatty amides [FA08]	N-acyl amines [FA0802]	--	--	--	--	--	--	--
neg_5868	PE(12:0/15:0)	30.4626	25.4973	30.8759	6.07234	5.85557	4.45654	74.3211	101.737	115.582	-4.15379	0.0168796	1.06809	down	-1.74783	0.0280734	1.09952	down	2.40596	0.00307769	1.13636	up	4.50207	C32H64NO8P	620.432	3.2319	--	--	LMGP02010360	Glycerophospholipids [GP]	Glycerophosphoethanolamines [GP02]	Diacylglycerophosphoethanolamines [GP0201]	--	--	--	--	--	--	--
neg_5869	PG(P-16:0/14:1(9Z))	133.404	148.032	123.288	271.744	285.99	282.979	228.875	244.022	261.07	0.195899	0.0442177	0.956966	unchanged	-0.858777	0.000977565	1.14204	down	-1.05468	0.000241688	1.14195	down	5.19396	C36H69O9P	697.446	3.2319	--	--	LMGP04030004	Glycerophospholipids [GP]	Glycerophosphoglycerols [GP04]	1-(1Z-alkenyl),2-acylglycerophosphoglycerols [GP0403]	--	--	--	--	--	--	--
neg_5870	PE(18:0/22:6(4Z,7Z,10Z,12E,16Z,19Z)(14OH))	5.1857	4.8194	9.10468	15.8418	16.6777	34.0325	6.36438	29.8243	40.0889	-0.196778	0.796864	0.152944	unchanged	-1.99695	0.194465	0.80316	unchanged	-1.80017	0.109801	0.910849	unchanged	9.13951	C45H78NO9P	828.523	3.2319	--	--	LMGP20020004	Glycerophospholipids [GP]	Oxidized glycerophospholipids [GP20]	Oxidized glycerophosphoethanolamines [GP2002]	HMDB0261170	--	Organic compounds	Lipids and lipid-like molecules	Glycerophospholipids	Glycerophosphoethanolamines	Animals
neg_5871	PS(20:5(5Z,8Z,11Z,14Z,17Z)/19:0)	440.767	478.451	469.608	1065.92	1147.19	1078.83	549.601	509.239	470.053	1.10645	7.07717e-05	1.09742	up	-0.138621	0.168346	0.785918	unchanged	-1.24507	0.000296787	1.14518	down	7.3937	C45H78NO10P	868.541	3.2319	--	--	LMGP03010664	Glycerophospholipids [GP]	Glycerophosphoserines [GP03]	Diacylglycerophosphoserines [GP0301]	--	--	--	--	--	--	--
neg_5872	(22E)-(25R)-26,26,26-trifluoro-1alpha,25-dihydroxy-22,23-didehydrovitamin D3 / (22E)-(25R)-26,26,26-trifluoro-1alpha,25-dihydroxy-22,23-didehydrocholecalciferol	11.2429	7.41272	8.2283	21.8271	20.4673	17.8484	8.95485e-07	9.63666	3.32572	2.21406	0.0189576	1.02964	up	1.05241	0.23741	0.70505	unchanged	-1.16165	0.00255071	1.10168	down	-19.1719	C27H39F3O3	935.545	3.2319	--	--	LMST03020098	Sterol Lipids [ST]	Secosteroids [ST03]	Vitamin D3 and derivatives [ST0302]	--	--	--	--	--	--	--
neg_5891	1alpha,25-dihydroxy-3-deoxy-3-thiavitamin D3 / 1alpha,25-dihydroxy-3-deoxy-3-thiacholecalciferol	22.9161	21.7329	13.562	85.4531	85.5241	59.3049	36.2075	30.5923	21.1393	1.38883	0.0172923	1.02156	up	-0.595213	0.14464	0.797997	unchanged	-1.98404	0.0147981	1.09451	down	-0.0991483	C26H42O2S	417.283	3.23915	--	--	LMST03020041	Sterol Lipids [ST]	Secosteroids [ST03]	Vitamin D3 and derivatives [ST0302]	--	--	--	--	--	--	--
neg_5896	(1S)-1-hydroxy-23,24-didehydro-25,26,27-trinorcalciol	23.9639	27.1747	22.3444	298.835	233.125	299.399	20.8385	49.4845	60.8389	2.66412	0.00234457	1.08026	up	-0.835866	0.246497	0.731477	unchanged	-3.49999	0.00730639	1.13255	down	-4.65793	C24H36O2	757.538	3.23915	--	--	LMST03020688	Sterol Lipids [ST]	Secosteroids [ST03]	Vitamin D3 and derivatives [ST0302]	--	--	--	--	--	--	--
neg_5908	TG(19:0/22:0/22:3(10Z,13Z,16Z))[iso6]	1.1063	2.92419e-05	8.95485e-07	1954.11	2136.54	2025.34	98.3205	0.00164896	8.95485e-07	5.95893	2.85839e-05	1.10266	up	-6.47367	0.426997	0.516368	unchanged	-12.4326	0.000677197	1.14795	down	-4.77173	C66H122O6	1045.89	3.24642	--	--	LMGL03012052	Glycerolipids [GL]	Triradylglycerols [GL03]	Triacylglycerols [GL0301]	--	--	--	--	--	--	--
neg_591	(3S,5R,6R)-3,5-dihydroxy-6,7-didehydro-5,6-dihydro-12'-apo-beta-caroten-12'-al	6.04392	2.53922	2.49623	11.1858	12.1749	9.29491	1.7868	0.816822	0.728478	3.29282	0.00304751	1.08613	up	1.73337	0.150868	0.848027	unchanged	-1.55945	0.00981443	1.06603	down	-12.8688	C25H34O3	403.221	0.854833	C14044	--	LMPR01070293	Prenol Lipids [PR]	Isoprenoids [PR01]	C40 isoprenoids (tetraterpenes) [PR0107]	HMDB0303973	--	Organic compounds	Lipids and lipid-like molecules	Prenol lipids	Diterpenoids	Animals
neg_5912	CDP-DG(18:0/22:6(4Z,7Z,10Z,13Z,16Z,19Z))	149.731	129.539	150.711	116.793	132.704	138.165	355.051	331.362	323.312	-1.38109	0.000139193	1.09807	down	-1.23162	0.000149663	1.15913	down	0.14947	0.208938	0.689938	unchanged	1.40745	C52H85N3O15P2	1074.52	3.24642	--	--	--	--	--	--	HMDB0006985	--	Organic compounds	Lipids and lipid-like molecules	Glycerophospholipids	CDP-glycerols	Animals
neg_5917	(17Z)-hexacosenoyl-CoA	81.7095	90.6006	53.6727	74.9562	42.7813	59.684	189.526	163.741	154.671	-1.51747	0.00147976	1.07081	down	-1.16844	0.00357284	1.1105	down	0.349032	0.328557	0.559909	unchanged	24.5826	C47H84N7O17P3S	1142.51	3.24642	C17279	Biosynthesis of unsaturated fatty acids(ko01040);;Fatty acid metabolism(ko01212)	LMFA07050099	Fatty Acyls [FA]	Fatty esters [FA07]	Fatty acyl CoAs [FA0705]	--	--	--	--	--	--	--
neg_592	Novaxenicin C	15.8866	22.2113	24.0015	27.785	27.1818	36.4341	14.9908	11.1196	10.3768	1.32482	0.0131119	1.03881	up	0.767187	0.0529069	0.971843	unchanged	-0.557628	0.0674415	0.901121	unchanged	3.41555	C20H30O7	427.199	0.854833	--	--	LMPR01040142	Prenol Lipids [PR]	Isoprenoids [PR01]	C20 isoprenoids (diterpenes) [PR0104]	--	--	--	--	--	--	--
neg_5927	Persenone C	380.532	387.588	545.743	1040.72	1192.85	1064.84	688.554	645.264	648.618	0.73449	0.00735876	1.07798	up	-0.593461	0.046338	1.04444	down	-1.32795	0.000831113	1.12343	down	-26.5168	C21H36O4	351.25	3.24642	--	--	LMFA05000717	Fatty Acyls [FA]	Fatty alcohols [FA05]	-	--	--	--	--	--	--	--
neg_5934	Poprunellelactone	30.3172	31.9712	33.4846	92.1197	106.445	92.1381	46.2391	28.3168	27.8588	1.50512	0.00154591	1.07293	up	-0.0967331	0.75086	0.206605	unchanged	-1.60186	0.00418008	1.13683	down	28.7195	C10H16O3	413.229	3.25365	--	--	LMFA07040119	Fatty Acyls [FA]	Fatty esters [FA07]	Lactones [FA0704]	--	--	--	--	--	--	--
neg_5935	PA(15:0/0:0)	8.8277	8.00961	14.7566	16.1456	12.421	14.2885	10.7961	3.51864	25.6464	0.100868	0.896572	0.0805809	unchanged	-0.338951	0.717105	0.232568	unchanged	-0.439819	0.214375	0.711858	unchanged	-21.8823	C18H37O7P	431.188	3.25365	--	--	LMGP10050037	Glycerophospholipids [GP]	Glycerophosphates [GP10]	Monoacylglycerophosphates [GP1005]	HMDB0062324	--	Organic compounds	Lipids and lipid-like molecules	Glycerophospholipids	Glycerophosphates	Animals
neg_5939	Sulfamisterin	10.2367	16.2077	15.0251	66.1552	64.3336	56.3064	38.0626	31.3583	19.0525	1.07814	0.0130607	1.0305	up	-1.0932	0.0946314	0.93494	unchanged	-2.17134	0.000517301	1.13764	down	-11.8664	C19H37NO8S	484.217	3.24642	--	--	LMSP01080021	Sphingolipids [SP]	Sphingoid bases [SP01]	Sphingoid base analogs [SP0108]	--	--	--	--	--	--	--
neg_594	19,20-epoxycytochalasin C	2508.64	2873.53	2862.65	33953	36808.7	35134.6	6455.42	5545.89	5685.38	2.58192	0.0002449	1.10283	up	-1.1011	0.00310125	1.14594	down	-3.68302	0.000514176	1.148	down	-19.8021	C30H37NO7	568.244	0.854833	--	--	LMPK11000022	Polyketides [PK]	Cytochalasins [PK11]	-	--	--	--	--	--	--	--
neg_5940	7-Sulfocholic acid	56.4231	57.426	77.9618	144.668	150.916	151.843	82.3592	69.619	60.6999	1.07298	0.00297733	1.08906	up	-0.148987	0.501762	0.403874	unchanged	-1.22197	0.00363039	1.13273	down	0.628426	C24H40O8S	487.237	3.25365	--	--	LMST05020039	Sterol Lipids [ST]	Steroid conjugates [ST05]	Sulfates [ST0502]	HMDB0002421	60320-05-0	Organic compounds	Lipids and lipid-like molecules	Steroids and steroid derivatives	Bile acids, alcohols and derivatives	Animals
neg_5941	1alpha,25-dihydroxy-26,27-dimethyl-20,21-didehydro-23-oxavitamin D3 / 1alpha,25-dihydroxy-26,27-dimethyl-20,21-didehydro-23-oxacholecalciferol	56.2457	46.7821	45.4694	74.9537	59.719	49.8356	70.5091	47.9613	47.8738	0.149515	0.594832	0.306503	unchanged	-0.163735	0.527187	0.394511	unchanged	-0.31325	0.238379	0.686953	unchanged	17.3164	C28H46O4	491.346	3.24642	--	--	LMST03020326	Sterol Lipids [ST]	Secosteroids [ST03]	Vitamin D3 and derivatives [ST0302]	--	--	--	--	--	--	--
neg_5942	PS-PA	25.3503	27.921	25.4064	69.0868	78.6292	78.3394	15.9073	10.8255	8.85878	2.66707	0.000180513	1.09707	up	1.14442	0.0115657	1.11402	up	-1.52265	0.00240461	1.13955	down	-49.5875	C23H43O10P	555.232	3.25365	--	--	LMGP20070018	Glycerophospholipids [GP]	Oxidized glycerophospholipids [GP20]	Oxidized glycerophosphoglycerols [GP2007]	--	--	--	--	--	--	--
neg_5943	N-(tetradecanoyl)-deoxysphing-4-enine-1-sulfonate	136.92	152.583	146.981	105.308	112.12	112.008	105.668	96.5944	98.4501	0.131619	0.0574402	0.885839	unchanged	0.537545	0.0024358	1.13658	up	0.405927	0.00661561	1.105	up	4.70822	C32H63NO5S	572.438	3.25365	--	--	LMSP00000001	Sphingolipids [SP]	Other Sphingolipids [SP00]	-	--	--	--	--	--	--	--
[truncated: 3,895 more rows]
