# Supplementary material for: β-Sitosterol Reduces the Content of Triglyceride and Cholesterol in a High-Fat Diet-Induced Non-Alcoholic Fatty Liver Disease Zebrafish (Danio rerio) Model
Source: Animals (Basel). 2024 Apr 25;14(9):1289. doi: 10.3390/ani14091289 (PMC11083524; doi:10.3390/ani14091289)
Supplement: Supplementary file 1 [file animals-14-01289-s001.zip › Table S2.xlsx]

## Sheet: Sheet1
#ID	name	Formula	m/z	Retention time (min)	KEGG_annotation	KEGG_pathway_annotation	LM_ID(lipidmaps)	CATEGORY(lipidmaps)	MAIN_CLASS(lipidmaps)	SUB_CLASS	HMDB_ID	CAS	kingdom(HMDB)	super_class(HMDB)	HMDB_taxonomy	sub_class(HMDB)	species
pos_742	PC(22:4(7Z,10Z,13Z,16Z)/0:0)	C30H54NO7P	572.375	1.13297	C04230	--	LMGP01050124	Glycerophospholipids [GP]	Glycerophosphocholines [GP01]	Monoacylglycerophosphocholines [GP0105]	HMDB0010401	--	Organic compounds	Lipids and lipid-like molecules	Glycerophospholipids	Glycerophosphocholines	Animals
pos_2977	Mactraxanthin 3-palmitoleate 3'-palmitate	C72H118O8	1133.87	14.2474	--	--	LMPR01070375	Prenol Lipids [PR]	Isoprenoids [PR01]	C40 isoprenoids (tetraterpenes) [PR0107]	--	--	--	--	--	--	--
pos_4521	PC(22:1(11Z)/0:0)	C30H60NO7P	578.42	2.08897	--	--	LMGP01050134	Glycerophospholipids [GP]	Glycerophosphocholines [GP01]	Monoacylglycerophosphocholines [GP0105]	--	--	--	--	--	--	--
pos_6827	1-(2-methoxy-7Z,21Z-octacosadienyl)-sn-glycero-3-phosphoethanolamine	C34H68NO7P	675.5	7.298	--	--	LMGP02060036	Glycerophospholipids [GP]	Glycerophosphoethanolamines [GP02]	Monoalkylglycerophosphoethanolamines [GP0206]	--	--	--	--	--	--	--
pos_617	ibho#22	C28H41NO8	520.341	0.983517	--	--	LMFA13040144	Fatty Acyls [FA]	Fatty acyl glycosides [FA13]	Ascarosides [FA1304]	--	--	--	--	--	--	--
