# Supplementary material for: β-Sitosterol Reduces the Content of Triglyceride and Cholesterol in a High-Fat Diet-Induced Non-Alcoholic Fatty Liver Disease Zebrafish (Danio rerio) Model
Source: Animals (Basel). 2024 Apr 25;14(9):1289. doi: 10.3390/ani14091289 (PMC11083524; doi:10.3390/ani14091289)
Supplement: Supplementary file 1 [file animals-14-01289-s001.zip › Table S3.xlsx]

## Sheet: Sheet1
name	Formula	LM_ID(lipidmaps)	CATEGORY(lipidmaps)	MAIN_CLASS(lipidmaps)	SUB_CLASS
PS(20:0/13:0)	C39H76NO10P	LMGP03010866	Glycerophospholipids [GP]	Glycerophosphoserines [GP03]	Diacylglycerophosphoserines [GP0301]
Sitostanyl-16:0	C45H82O2	LMST01020100	Sterol Lipids [ST]	Sterols [ST01]	Steryl esters [ST0102]
Glycyrrhiza flavonol A	C20H18O7	LMPK12111995	Polyketides [PK]	Flavonoids [PK12]	Flavones and Flavonols [PK1211]
CL(1'-[16:0/18:0],3'-[16:0/20:0])	C79H154O17P2	LMGP12010047	Glycerophospholipids [GP]	Glycerophosphoglycerophosphoglycerols [GP12]	Diacylglycerophosphoglycerophosphodiradylglycerols [GP1201]
Arenaroside D	C54H88O24	LMPR0106150053	Prenol Lipids [PR]	Isoprenoids [PR01]	C30 isoprenoids (triterpenes) [PR0106]
Sitosteryl glucoside	C35H60O6	LMST01040197	Sterol Lipids [ST]	Sterols [ST01]	Stigmasterols and C24-ethyl derivatives [ST0104]
PE-Cer(d14:1(4E)/16:0)	C32H65N2O6P	LMSP03020002	Sphingolipids [SP]	Phosphosphingolipids [SP03]	Ceramide phosphoethanolamines [SP0302]
Galalpha1-3Galbeta1-3GalNAcbeta1-3Galalpha1-3Galbeta1-4Glcbeta-Cer(d18:1/18:0)	C74H134N2O33	LMSP0506BA02	Sphingolipids [SP]	Neutral glycosphingolipids [SP05]	Galalpha1-3Galbeta1-4Glc- (Isoglobo series) [SP0506]
11,15-Dimethyltritriacontane	C35H72	LMFA11000200	Fatty Acyls [FA]	Hydrocarbons [FA11]	-
DG(18:4(6Z,9Z,12Z,15Z)/18:0/0:0)[iso2]	C39H68O5	LMGL02010503	Glycerolipids [GL]	Diradylglycerols [GL02]	Diacylglycerols [GL0201]
GalNAcbeta1-3Galalpha1-3Galalpha1-4Galbeta1-4Glcbeta-Cer(d18:1/16:0)	C66H120N2O28	LMSP0502AP01	Sphingolipids [SP]	Neutral glycosphingolipids [SP05]	Galalpha1-4Galbeta1-4Glc- (Globo series) [SP0502]
PIM4(19:0/18:0)	C70H129O33P	LMGP15010180	Glycerophospholipids [GP]	Glycerophosphoinositolglycans [GP15]	Diacylglycerophosphoinositolglycans [GP1501]
GM1alpha(d18:1/24:1(15Z))	C79H141N3O31	LMSP0601BM07	Sphingolipids [SP]	Acidic glycosphingolipids [SP06]	Gangliosides [SP0601]
Fucoxanthinol 3-arachidonate 3'-palmitate	C76H116O7	LMPR01070351	Prenol Lipids [PR]	Isoprenoids [PR01]	C40 isoprenoids (tetraterpenes) [PR0107]
1-O-hexadecyl-2-O-hexadecanoyl-3-O-beta-D-(3'-sulfo)-galactopyranosyl-sn-glycerol	C41H80O12S	LMGL05020003	Glycerolipids [GL]	Glycosyldiradylglycerols [GL05]	Glycosylalkylacylglycerols [GL0502]
Fucoxanthinol 3-linoleate 3'-gondoate	C78H122O7	LMPR01070358	Prenol Lipids [PR]	Isoprenoids [PR01]	C40 isoprenoids (tetraterpenes) [PR0107]
Galalpha1-3Galalpha1-3Galalpha1-3Galalpha1-4Galbeta1-4Glcbeta-Cer(d18:1/18:0)	C72H131NO33	LMSP0502AN02	Sphingolipids [SP]	Neutral glycosphingolipids [SP05]	Galalpha1-4Galbeta1-4Glc- (Globo series) [SP0502]
oscr#35	C26H48O6	LMFA13040061	Fatty Acyls [FA]	Fatty acyl glycosides [FA13]	Ascarosides [FA1304]
TG(17:1(9Z)/18:4(6Z,9Z,12Z,15Z)/20:3(8Z,11Z,14Z))[iso6]	C58H96O6	LMGL03016022	Glycerolipids [GL]	Triradylglycerols [GL03]	Triacylglycerols [GL0301]
Gypenoside S2	C53H88O22	LMPR0106080007	Prenol Lipids [PR]	Isoprenoids [PR01]	C30 isoprenoids (triterpenes) [PR0106]
